# Supplementary material for: The proteome study of germinated Puccinia triticina urediniospores reveals a novel effector protein required for virulence
Source: Sci Rep. 2026 Apr 11;16:15726. doi: 10.1038/s41598-026-44996-2 (PMC13190833; doi:10.1038/s41598-026-44996-2)
Supplement: Supplementary file 1 — Supplementary Material 1 [file 41598_2026_44996_MOESM1_ESM.xlsx]

## Sheet: in silico characterizations
	The proteome study of germinated Puccinia triticina urediniospores reveals a novel effector protein required for virulence Ahmet Caglar Ozketen1, Merve Gecerer Cetinturk2, Christof Rampitsch3, Elifgul Aksu4, M. Burak Tatlises4, Guus Bakkeren5, Semra Hasancebi4, Aslihan Gunel2*
	SeqName	Description	Blast e-Value	GO IDs	GO Names	Enzyme Codes	Enzyme Names	PHI-Base ID	PHI-Base e-value	DeepLoc 2.1	TargetP 2.0	Short Name	Definition
17	PGTG_12204	beta-tubulin	0	P:GO:0000226; P:GO:0000278; F:GO:0003924; F:GO:0005200; F:GO:0005525; F:GO:0046872; C:GO:0005737; C:GO:0005874	P:microtubule cytoskeleton organization; P:mitotic cell cycle; F:GTPase activity; F:structural constituent of cytoskeleton; F:GTP binding; F:metal ion binding; C:cytoplasm; C:microtubule	EC:3.6.1.15	Nucleoside-triphosphate phosphatase	PHI:125079#Alternaria_alternata#unaffected_pathogenicity	0	Nucleus|Mitochondrion|Endoplasmic reticulum	OTHER	PLN00220 superfamily	tubulin beta chain; Provisional
14	PSTG_03501	actin	0	F:GO:0005524; F:GO:0016787; C:GO:0005737; C:GO:0015629	F:ATP binding; F:hydrolase activity; C:cytoplasm; C:actin cytoskeleton	EC:3	Hydrolases	PHI:10434#Botrytis_cinerea#reduced_virulence	0	Nucleus|Mitochondrion|Endoplasmic reticulum	OTHER	ASKHA_ATPase-like superfamily	ATPase-like domain of the ASKHA (Acetate and Sugar Kinases/Hsc70/Actin) superfamily; The ASKHA superfamily, also known as actin-like ATPase domain superfamily, includes acetate and sugar kinases, heat-shock cognate 70 (Hsp70) and actin family proteins. They either function as conformational hydrolases (e.g. Hsp70, actin) that perform simple ATP hydrolysis, or as metabolite kinases (e.g. glycerol …
57	PSTG_14021	V-type proton ATPase catalytic subunit A	0	P:GO:0007035; P:GO:0015986; P:GO:0090463; P:GO:0090464; P:GO:0090465; P:GO:1902600; F:GO:0005524; F:GO:0016887; F:GO:0046933; F:GO:0046961; C:GO:0000221; C:GO:0000329	P:vacuolar acidification; P:proton motive force-driven ATP synthesis; P:intracellular lysine homeostasis; P:intracellular histidine homeostasis; P:intracellular arginine homeostasis; P:proton transmembrane transport; F:ATP binding; F:ATP hydrolysis activity; F:proton-transporting ATP synthase activity, rotational mechanism; F:proton-transporting ATPase activity, rotational mechanism; C:vacuolar p…	EC:6; EC:7.2.2; EC:3.6.1.15	Ligases; Catalysing the translocation of inorganic cations; Nucleoside-triphosphate phosphatase	PHI:3321#Candida_albicans#loss_of_pathogenicity	0	Nucleus|Mitochondrion|Endoplasmic reticulum	OTHER	V-ATPase_V1_A superfamily	V-type (H+)-ATPase V1, A subunit; This models eukaryotic vacuolar (H+)-ATPase that is responsible for acidifying cellular compartments. This enzyme shares extensive sequence similarity with archaeal ATP synthase. [Transport and binding proteins, Cations and iron carrying compounds]
87	PTTG_00389	cross-pathway control WD-repeat protein cpc2	0	P:GO:0006417; F:GO:0005515; F:GO:0043022; F:GO:0045182	P:regulation of translation; F:protein binding; F:ribosome binding; F:translation regulator activity			PHI:4182#Cryptococcus_neoformans#reduced_virulence	0	Nucleus|Mitochondrion|Endoplasmic reticulum	OTHER	WD40 superfamily	WD40 domain, found in a number of eukaryotic proteins that cover a wide variety of functions including adaptor/regulatory modules in signal transduction, pre-mRNA processing and cytoskeleton assembly; typically contains a GH dipeptide 11-24 residues from its N-terminus and the WD dipeptide at its C-terminus and is 40 residues long, hence the name WD40; between GH and WD lies a conserved core; ser…
48	PTTG_01106	tubulin alpha-1A chain	0	P:GO:0000226; P:GO:0000278; P:GO:0000280; P:GO:0098863; F:GO:0005200; F:GO:0005525; F:GO:0016787; C:GO:0005634; C:GO:0005737; C:GO:0005819; C:GO:0005874	P:microtubule cytoskeleton organization; P:mitotic cell cycle; P:nuclear division; P:nuclear migration by microtubule mediated pushing forces; F:structural constituent of cytoskeleton; F:GTP binding; F:hydrolase activity; C:nucleus; C:cytoplasm; C:spindle; C:microtubule	EC:3	Hydrolases	PHI:2530#Aspergillus_fumigatus#lethal__loss_of_pathogenicity	0	Nucleus|Mitochondrion|Endoplasmic reticulum	OTHER	Tubulin_FtsZ_Cetz-like superfamily	Tubulin protein family of FtsZ and CetZ-like; This family includes tubulin alpha-, beta-, gamma-, delta-, epsilon, and zeta-tubulins as well as FtsZ and CetZ, all of which are involved in polymer formation. Tubulin is the major component of microtubules, but also exists as a heterodimer and as a curved oligomer. Microtubules exist in all eukaryotic cells and are responsible for many functions, in…
121	PTTG_01152	uncharacterized protein PtA15_10A368	0	F:GO:0016491	F:oxidoreductase activity	EC:1	Oxidoreductases	PHI:124492#Fusarium_graminearum#reduced_virulence	0	Nucleus|Mitochondrion|Endoplasmic reticulum	OTHER	HemY superfamily	Protoporphyrinogen oxidase HemY/PPOX [Coenzyme transport and metabolism]; Protoporphyrinogen oxidase HemY/PPOX is part of the Pathway/BioSystem: Heme biosynthesis
108	PTTG_01458	phosphoenolpyruvate carboxykinase [ATP]	0	P:GO:0006094; F:GO:0004612; F:GO:0005524; F:GO:0016301; C:GO:0005829	P:gluconeogenesis; F:phosphoenolpyruvate carboxykinase (ATP) activity; F:ATP binding; F:kinase activity; C:cytosol	EC:4.1.1.49; EC:2.7	Phosphoenolpyruvate carboxykinase (ATP); Transferring phosphorus-containing groups	PHI:424#PCK1#5207#Cryptococcus_neoformans#reduced_virulence	0	Nucleus|Mitochondrion|Endoplasmic reticulum	OTHER	PEPCK_HprK superfamily	Phosphoenolpyruvate carboxykinase (PEPCK), a critical gluconeogenic enzyme, catalyzes the first committed step in the diversion of tricarboxylic acid cycle intermediates toward gluconeogenesis. It catalyzes the reversible decarboxylation and phosphorylation of oxaloacetate to yield phosphoenolpyruvate and carbon dioxide, using a nucleotide molecule (ATP or GTP) for the phosphoryl transfer, and ha…
107	PTTG_03046	phosphoenolpyruvate carboxykinase [ATP]	0	P:GO:0006094; F:GO:0004612; F:GO:0005524; F:GO:0016301; C:GO:0005829	P:gluconeogenesis; F:phosphoenolpyruvate carboxykinase (ATP) activity; F:ATP binding; F:kinase activity; C:cytosol	EC:4.1.1.49; EC:2.7	Phosphoenolpyruvate carboxykinase (ATP); Transferring phosphorus-containing groups	PHI:424#PCK1#5207#Cryptococcus_neoformans#reduced_virulence	0	Nucleus|Mitochondrion|Endoplasmic reticulum	OTHER	PEPCK_HprK superfamily	Phosphoenolpyruvate carboxykinase (PEPCK), a critical gluconeogenic enzyme, catalyzes the first committed step in the diversion of tricarboxylic acid cycle intermediates toward gluconeogenesis. It catalyzes the reversible decarboxylation and phosphorylation of oxaloacetate to yield phosphoenolpyruvate and carbon dioxide, using a nucleotide molecule (ATP or GTP) for the phosphoryl transfer, and ha…
83	PTTG_03356	glucose-6-phosphate isomerase	0	P:GO:0006094; P:GO:0006096; P:GO:0051156; F:GO:0004347; F:GO:0048029; F:GO:0097367; C:GO:0005829	P:gluconeogenesis; P:glycolytic process; P:glucose 6-phosphate metabolic process; F:glucose-6-phosphate isomerase activity; F:monosaccharide binding; F:carbohydrate derivative binding; C:cytosol	EC:5.3.1.9	Glucose-6-phosphate isomerase	PHI:9310#Pgi#552#Erwinia_amylovora#reduced_virulence	0	Nucleus|Mitochondrion|Endoplasmic reticulum	OTHER	pgi superfamily	glucose-6-phosphate isomerase; Reviewed
65	PTTG_03422	6-phosphogluconate dehydrogenase, decarboxylating 1	0	P:GO:0009051; P:GO:0019521; P:GO:0061688; F:GO:0004616; F:GO:0050661; C:GO:0005829	P:pentose-phosphate shunt, oxidative branch; P:D-gluconate metabolic process; P:glycolytic process via Entner-Doudoroff Pathway; F:phosphogluconate dehydrogenase (decarboxylating) activity; F:NADP binding; C:cytosol	EC:1.1.1.44	Phosphogluconate dehydrogenase (NADP(+)-dependent, decarboxylating)	PHI:9835#Botrytis_cinerea#reduced_virulence	0	Nucleus|Mitochondrion|Endoplasmic reticulum	OTHER	Gnd superfamily	6-phosphogluconate dehydrogenase [Carbohydrate transport and metabolism]; 6-phosphogluconate dehydrogenase is part of the Pathway/BioSystem: Pentose phosphate pathway
100	PTTG_03594	Mitogen-activated protein kinase 1	0	P:GO:0000165; P:GO:0006468; F:GO:0004707; F:GO:0005524	P:MAPK cascade; P:protein phosphorylation; F:MAP kinase activity; F:ATP binding	EC:2.7.11.24	Mitogen-activated protein kinase	PHI:124893#Ustilago_esculenta#increased_virulence_(hypervirulence)	0	Nucleus|Mitochondrion|Endoplasmic reticulum	OTHER	PKc_like superfamily	Protein Kinases, catalytic domain; The protein kinase superfamily is mainly composed of the catalytic domains of serine/threonine-specific and tyrosine-specific protein kinases. It also includes RIO kinases, which are atypical serine protein kinases, aminoglycoside phosphotransferases, and choline kinases. These proteins catalyze the transfer of the gamma-phosphoryl group from ATP to hydroxyl gro…
67	PTTG_03821	S-adenosyl-L-homocysteine hydrolase	0	P:GO:0006641; P:GO:0006656; P:GO:0006730; P:GO:0019510; P:GO:0033353; F:GO:0004013; C:GO:0005829	P:triglyceride metabolic process; P:phosphatidylcholine biosynthetic process; P:one-carbon metabolic process; P:S-adenosylhomocysteine catabolic process; P:S-adenosylmethionine cycle; F:adenosylhomocysteinase activity; C:cytosol	EC:3.13.2.1	n/a	PHI:11601#Fusarium_graminearum#reduced_virulence	0	Nucleus|Mitochondrion|Endoplasmic reticulum	OTHER	AdoHcyase superfamily	S-adenosyl-L-homocysteine hydrolase; S-adenosyl-L-homocysteine hydrolase.
82	PTTG_04108	fumarase fum1	0	P:GO:0006099; P:GO:0006106; P:GO:0006108; P:GO:0006302; F:GO:0004333; C:GO:0005634; C:GO:0005759; C:GO:0005829; C:GO:0016020	P:tricarboxylic acid cycle; P:fumarate metabolic process; P:malate metabolic process; P:double-strand break repair; F:fumarate hydratase activity; C:nucleus; C:mitochondrial matrix; C:cytosol; C:membrane	EC:4.2.1.2	Fumarate hydratase	PHI:10048#Salmonella_enterica#reduced_virulence	0	Nucleus|Mitochondrion|Endoplasmic reticulum	OTHER	FumC superfamily	Fumarate hydratase class II [Energy production and conversion]; Fumarate hydratase class II is part of the Pathway/BioSystem: TCA cycle
116	PTTG_05785	succinate dehydrogenase [ubiquinone] flavoprotein subunit, mitochondrial	0	P:GO:0006099; P:GO:0006121; F:GO:0008177; F:GO:0009055; F:GO:0050660; C:GO:0005743; C:GO:0045273	P:tricarboxylic acid cycle; P:mitochondrial electron transport, succinate to ubiquinone; F:succinate dehydrogenase (quinone) activity; F:electron transfer activity; F:flavin adenine dinucleotide binding; C:mitochondrial inner membrane; C:respiratory chain complex II (succinate dehydrogenase)	EC:1.3.5.1	Succinate dehydrogenase (quinone)	PHI:4966#Zymoseptoria_tritici#unaffected_pathogenicity	0	Nucleus|Mitochondrion|Endoplasmic reticulum	mTP	FAD_binding_2 superfamily	FAD binding domain; This family includes members that bind FAD. This family includes the flavoprotein subunits from succinate and fumarate dehydrogenase, aspartate oxidase and the alpha subunit of adenylylsulphate reductase.
22	PTTG_05827	heat shock protein 60	0	P:GO:0000002; P:GO:0006458; P:GO:0034514; P:GO:0042026; P:GO:0045041; P:GO:0050821; P:GO:0051131; F:GO:0003688; F:GO:0003697; F:GO:0005524; F:GO:0016887; F:GO:0051082; F:GO:0051087; F:GO:0140662; C:GO:0005743; C:GO:0005758; C:GO:0042645; C:GO:0071014	P:mitochondrial genome maintenance; P:'de novo' protein folding; P:mitochondrial unfolded protein response; P:protein refolding; P:protein import into mitochondrial intermembrane space; P:protein stabilization; P:chaperone-mediated protein complex assembly; F:DNA replication origin binding; F:single-stranded DNA binding; F:ATP binding; F:ATP hydrolysis activity; F:unfolded protein binding; F:prot…	EC:3.6.1.15	Nucleoside-triphosphate phosphatase	PHI:3085#Porphyromonas_gingivalis#increased_virulence_(hypervirulence)	0	Nucleus|Mitochondrion|Endoplasmic reticulum	mTP	chaperonin_like superfamily	chaperonin_like superfamily. Chaperonins are involved in productive folding of proteins. They share a common general morphology, a double toroid of 2 stacked rings, each composed of 7-9 subunits. There are 2 main chaperonin groups. The symmetry of type I is seven-fold and they are found in eubacteria (GroEL) and in organelles of eubacterial descent (hsp60 and RBP). The symmetry of type II is eigh…
45	PTTG_06777	thioredoxin-disulfide reductase	0	P:GO:0019430; P:GO:0045454; F:GO:0004791; C:GO:0005829	P:removal of superoxide radicals; P:cell redox homeostasis; F:thioredoxin-disulfide reductase (NADPH) activity; C:cytosol	EC:1.8.1.9; EC:1.8.1.8	Thioredoxin-disulfide reductase; Protein-disulfide reductase	PHI:2846#Cryptococcus_neoformans#lethal	0	Nucleus|Mitochondrion|Endoplasmic reticulum	OTHER	TRX_reduct superfamily	thioredoxin-disulfide reductase; This model describes thioredoxin-disulfide reductase, a member of the pyridine nucleotide-disulphide oxidoreductases (pfam00070). [Energy metabolism, Electron transport]
23	PTTG_06867	heat shock protein 90	0	P:GO:0006457; P:GO:0034605; P:GO:0050821; F:GO:0005524; F:GO:0016887; F:GO:0051082; F:GO:0140662; C:GO:0005829; C:GO:0005886; C:GO:0032991; C:GO:0048471	P:protein folding; P:cellular response to heat; P:protein stabilization; F:ATP binding; F:ATP hydrolysis activity; F:unfolded protein binding; F:ATP-dependent protein folding chaperone; C:cytosol; C:plasma membrane; C:protein-containing complex; C:perinuclear region of cytoplasm	EC:3.6.1.15	Nucleoside-triphosphate phosphatase	PHI:12133#Cryptococcus_neoformans#reduced_virulence__unaffected_pathogenicity	0	Nucleus|Mitochondrion|Endoplasmic reticulum	OTHER	HSP90 superfamily	Hsp90 protein; Hsp90 protein.
113	PTTG_08360	pyruvate kinase	0	P:GO:0042866; P:GO:0061621; F:GO:0000287; F:GO:0004743; F:GO:0005524; F:GO:0016301; F:GO:0030955; C:GO:0005737	P:pyruvate biosynthetic process; P:canonical glycolysis; F:magnesium ion binding; F:pyruvate kinase activity; F:ATP binding; F:kinase activity; F:potassium ion binding; C:cytoplasm	EC:2.7.1.40	Pyruvate kinase	PHI:8611#Magnaporthe_oryzae#unaffected_pathogenicity, reduced_virulence, loss_of_pathogenicity	0	Nucleus|Endoplasmic reticulum	OTHER	Pyruvate_Kinase superfamily	Pyruvate kinase (PK): Large allosteric enzyme that regulates glycolysis through binding of the substrate, phosphoenolpyruvate, and one or more allosteric effectors. Like other allosteric enzymes, PK has a high substrate affinity R state and a low affinity T state. PK exists as several different isozymes, depending on organism and tissue type. In mammals, there are four PK isozymes: R, found in re…
10	PTTG_26408	V-type ATPase		P:GO:0046034; P:GO:1902600; F:GO:0005524; F:GO:0046961; C:GO:0000329	P:ATP metabolic process; P:proton transmembrane transport; F:ATP binding; F:proton-transporting ATPase activity, rotational mechanism; C:fungal-type vacuole membrane			PHI:3321#Candida_albicans#loss_of_pathogenicity	0	Nucleus|Mitochondrion|Endoplasmic reticulum	OTHER	V-ATPase_V1_A superfamily	V-type (H+)-ATPase V1, A subunit; This models eukaryotic vacuolar (H+)-ATPase that is responsible for acidifying cellular compartments. This enzyme shares extensive sequence similarity with archaeal ATP synthase. [Transport and binding proteins, Cations and iron carrying compounds]
9	PTTG_29181	spermidine synthase		P:GO:0019878; F:GO:0004753; C:GO:0005737	P:lysine biosynthetic process via aminoadipic acid; F:saccharopine dehydrogenase activity; C:cytoplasm			PHI:2239#Ustilago_maydis#reduced_virulence	0	Nucleus|Endoplasmic reticulum	OTHER	AdoMet_Mtases, PLN02819 superfamily	S-adenosylmethionine-dependent methyltransferases (SAM or AdoMet-MTase), class I; AdoMet-MTases are enzymes that use S-adenosyl-L-methionine (SAM or AdoMet) as a substrate for methyltransfer, creating the product S-adenosyl-L-homocysteine (AdoHcy). There are at least five structurally distinct families of AdoMet-MTases, class I being the largest and most diverse. Within this class enzymes can be …
35	PTTG_09144	phosphoacetylglucosamine mutase	0	P:GO:0005975; P:GO:0006031; P:GO:0006048; F:GO:0000287; F:GO:0004610	P:carbohydrate metabolic process; P:chitin biosynthetic process; P:UDP-N-acetylglucosamine biosynthetic process; F:magnesium ion binding; F:phosphoacetylglucosamine mutase activity	EC:5.4.2.3	Phosphoacetylglucosamine mutase	PHI:123284#Sclerotinia_sclerotiorum#loss_of_pathogenicity__unaffected_pathogenicity	8e-176	Nucleus|Endoplasmic reticulum	OTHER	phosphohexomutase superfamily	The alpha-D-phosphohexomutase superfamily includes several related enzymes that catalyze a reversible intramolecular phosphoryl transfer on their sugar substrates. Members of this family include the phosphoglucomutases (PGM1 and PGM2), phosphoglucosamine mutase (PNGM), phosphoacetylglucosamine mutase (PAGM), the bacterial phosphomannomutase ManB, the bacterial phosphoglucosamine mutase GlmM, and …
73	PTTG_06754	uncharacterized protein PtA15_8A550	0	P:GO:0042542; P:GO:0042744; P:GO:0098869; F:GO:0004096; F:GO:0020037; F:GO:0046872; C:GO:0005739; C:GO:0005777	P:response to hydrogen peroxide; P:hydrogen peroxide catabolic process; P:cellular oxidant detoxification; F:catalase activity; F:heme binding; F:metal ion binding; C:mitochondrion; C:peroxisome	EC:1.11.1.6	Catalase	PHI:106__PHI:7209#CAT1__Cat1#5476#Candida_albicans#reduced_virulence__unaffected_pathogenicity	8e-171	Nucleus|Mitochondrion|Endoplasmic reticulum	OTHER	catalase_like superfamily	Catalase-like heme-binding proteins and protein domains; Catalase is a ubiquitous enzyme found in both prokaryotes and eukaryotes involved in the protection of cells from the toxic effects of peroxides. It catalyses the conversion of hydrogen peroxide to water and molecular oxygen. Several other related protein families share the catalase fold and bind to heme, but do not necessarily have catalas…
49	PGTG_13966	uncharacterized protein PGTG_13966	0	P:GO:0006631; F:GO:0003995; F:GO:0050660; C:GO:0005739	P:fatty acid metabolic process; F:acyl-CoA dehydrogenase activity; F:flavin adenine dinucleotide binding; C:mitochondrion	EC:1.3.8	Acting on the CH-CH group of donors	PHI:8928#Magnaporthe_oryzae#loss_of_pathogenicity	9e-171	Nucleus|Mitochondrion|Endoplasmic reticulum	mTP	ACAD superfamily	Acyl-CoA dehydrogenase; Both mitochondrial acyl-CoA dehydrogenases (ACAD) and peroxisomal acyl-CoA oxidases (AXO) catalyze the alpha,beta dehydrogenation of the corresponding trans-enoyl-CoA by FAD, which becomes reduced. The reduced form of ACAD is reoxidized in the oxidative half-reaction by electron-transferring flavoprotein (ETF), from which the electrons are transferred to the mitochondrial …
30	PSTG_04289	hypothetical protein PSTG_04289	0	P:GO:0006631; F:GO:0003995; F:GO:0050660; C:GO:0005739	P:fatty acid metabolic process; F:acyl-CoA dehydrogenase activity; F:flavin adenine dinucleotide binding; C:mitochondrion	EC:1.3.8	Acting on the CH-CH group of donors	PHI:8928#Magnaporthe_oryzae#loss_of_pathogenicity	1e-170	Nucleus|Mitochondrion|Endoplasmic reticulum	mTP	ACAD superfamily	Acyl-CoA dehydrogenase; Both mitochondrial acyl-CoA dehydrogenases (ACAD) and peroxisomal acyl-CoA oxidases (AXO) catalyze the alpha,beta dehydrogenation of the corresponding trans-enoyl-CoA by FAD, which becomes reduced. The reduced form of ACAD is reoxidized in the oxidative half-reaction by electron-transferring flavoprotein (ETF), from which the electrons are transferred to the mitochondrial …
119	PTTG_04794	elongation factor EF-Tu	0	P:GO:0070125; F:GO:0003746; F:GO:0003924; F:GO:0005525; C:GO:0005739	P:mitochondrial translational elongation; F:translation elongation factor activity; F:GTPase activity; F:GTP binding; C:mitochondrion	EC:3.6.1.15	Nucleoside-triphosphate phosphatase	PHI:10282#Staphylococcus_aureus#increased_virulence_(hypervirulence), unaffected_pathogenicity	9e-169	Nucleus|Mitochondrion|Endoplasmic reticulum	mTP	TufA superfamily	Translation elongation factor EF-Tu, a GTPase [Translation, ribosomal structure and biogenesis]; Translation elongation factor EF-Tu, a GTPase is part of the Pathway/BioSystem: Translation factors
84	PTTG_05453	glutamine synthetase	0	P:GO:0006542; F:GO:0004356; F:GO:0005524; C:GO:0005737	P:glutamine biosynthetic process; F:glutamine synthetase activity; F:ATP binding; C:cytoplasm	EC:6.3.1.2	Glutamine synthetase	PHI:11584#Magnaporthe_oryzae#loss_of_pathogenicity	2e-164	Nucleus|Mitochondrion|Endoplasmic reticulum	OTHER	PLN02284 superfamily	glutamine synthetase
72	PTTG_08909	CAMK/CAMK1 protein kinase	0	P:GO:0006468; P:GO:0007165; P:GO:0034599; F:GO:0004683; F:GO:0005516; F:GO:0005524; C:GO:0005634; C:GO:0005737	P:protein phosphorylation; P:signal transduction; P:cellular response to oxidative stress; F:calcium/calmodulin-dependent protein kinase activity; F:calmodulin binding; F:ATP binding; C:nucleus; C:cytoplasm	EC:2.7.11.17	Calcium/calmodulin-dependent protein kinase	PHI:1244#Fusarium_graminearum#unaffected_pathogenicity	3e-162	Nucleus|Mitochondrion|Endoplasmic reticulum	OTHER	PKc_like superfamily	Protein Kinases, catalytic domain; The protein kinase superfamily is mainly composed of the catalytic domains of serine/threonine-specific and tyrosine-specific protein kinases. It also includes RIO kinases, which are atypical serine protein kinases, aminoglycoside phosphotransferases, and choline kinases. These proteins catalyze the transfer of the gamma-phosphoryl group from ATP to hydroxyl gro…
56	PTTG_06852	Vacuolar protease A	0	P:GO:0006508; F:GO:0004190	P:proteolysis; F:aspartic-type endopeptidase activity	EC:3.4.23	Acting on peptide bonds (peptidases)	PHI:697#Leptosphaeria_maculans#unaffected_pathogenicity	4e-161	Nucleus|Mitochondrion|Endoplasmic reticulum	SP	pepsin_retropepsin_like superfamily	Cellular and retroviral pepsin-like aspartate proteases; This family includes both cellular and retroviral pepsin-like aspartate proteases. The cellular pepsin and pepsin-like enzymes are twice as long as their retroviral counterparts. The cellular pepsin-like aspartic proteases are found in mammals, plants, fungi and bacteria. These well known and extensively characterized enzymes include pepsin…
69	PTTG_08249	aldehyde dehydrogenase (NAD+)	0	F:GO:0016620	F:oxidoreductase activity, acting on the aldehyde or oxo group of donors, NAD or NADP as acceptor	EC:1.2.1	Acting on the aldehyde or oxo group of donors	PHI:124475#Fusarium_graminearum#reduced_virulence	2e-156	Nucleus|Mitochondrion|Endoplasmic reticulum	OTHER	ALDH-SF superfamily	NAD(P)+-dependent aldehyde dehydrogenase superfamily; The aldehyde dehydrogenase superfamily (ALDH-SF) of NAD(P)+-dependent enzymes, in general, oxidize a wide range of endogenous and exogenous aliphatic and aromatic aldehydes to their corresponding carboxylic acids and play an important role in detoxification. Besides aldehyde detoxification, many ALDH isozymes possess multiple additional cataly…
93	PTTG_03429	Inorganic pyrophosphatase	0	P:GO:0006796; F:GO:0000287; F:GO:0004427; C:GO:0005737	P:phosphate-containing compound metabolic process; F:magnesium ion binding; F:inorganic diphosphate phosphatase activity; C:cytoplasm	EC:3.6.1.1	Inorganic diphosphatase	PHI:2540#Aspergillus_fumigatus#lethal	1e-151	Nucleus|Mitochondrion|Endoplasmic reticulum	OTHER	pyrophosphatase superfamily	Inorganic pyrophosphatase. These enzymes hydrolyze inorganic pyrophosphate (PPi) to two molecules of orthophosphates (Pi). The reaction requires bivalent cations. The enzymes in general exist as homooligomers.
38	PTTG_01827	protein disulfide-isomerase precursor	0	P:GO:0006457; P:GO:0034976; F:GO:0003756; C:GO:0005788	P:protein folding; P:response to endoplasmic reticulum stress; F:protein disulfide isomerase activity; C:endoplasmic reticulum lumen	EC:5.3.4.1	Protein disulfide-isomerase	PHI:9867#Ustilago_maydis#reduced_virulence__unaffected_pathogenicity	2e-151	Nucleus|Mitochondrion|Endoplasmic reticulum	SP	ER_PDI_fam superfamily	protein disulfide isomerase, eukaryotic; This model represents eukaryotic protein disulfide isomerases retained in the endoplasmic reticulum (ER) and closely related forms. Some members have been assigned alternative or additional functions such as prolyl 4-hydroxylase and dolichyl-diphosphooligosaccharide-protein glycotransferase. Members of this family have at least two protein-disulfide domain…
18	PSTG_02641	Cyclin-dependent kinase catalytic subunit	0	P:GO:0000082; P:GO:0006468; P:GO:0007165; P:GO:0010389; P:GO:0010468; F:GO:0004693; F:GO:0005524; F:GO:0030332; C:GO:0000307; C:GO:0005634; C:GO:0005737	P:G1/S transition of mitotic cell cycle; P:protein phosphorylation; P:signal transduction; P:regulation of G2/M transition of mitotic cell cycle; P:regulation of gene expression; F:cyclin-dependent protein serine/threonine kinase activity; F:ATP binding; F:cyclin binding; C:cyclin-dependent protein kinase holoenzyme complex; C:nucleus; C:cytoplasm	EC:2.7.11.22	Cyclin-dependent kinase	PHI:9481#Ustilaginoidea_virens#reduced_virulence	5e-147	Nucleus|Mitochondrion|Endoplasmic reticulum	OTHER	PKc_like superfamily	Protein Kinases, catalytic domain; The protein kinase superfamily is mainly composed of the catalytic domains of serine/threonine-specific and tyrosine-specific protein kinases. It also includes RIO kinases, which are atypical serine protein kinases, aminoglycoside phosphotransferases, and choline kinases. These proteins catalyze the transfer of the gamma-phosphoryl group from ATP to hydroxyl gro…
40	PSTG_01609	putative carboxyl methyl esterase	0	P:GO:0006338; P:GO:0006357; F:GO:0017018; F:GO:0033192; F:GO:0140791; F:GO:0180004; F:GO:0180005; F:GO:0180006; F:GO:0180007; F:GO:0180008; F:GO:1990439	P:chromatin remodeling; P:regulation of transcription by RNA polymerase II; F:myosin phosphatase activity; F:calmodulin-dependent protein phosphatase activity; F:histone H2AXS140 phosphatase activity; F:RNA polymerase II CTD heptapeptide repeat Y1 phosphatase activity; F:RNA polymerase II CTD heptapeptide repeat T4 phosphatase activity; F:RNA polymerase II CTD heptapeptide repeat S2 phosphatase a…	EC:3.1.3.16	Protein-serine/threonine phosphatase	PHI:378#Candida_albicans#reduced_virulence	4e-146	Nucleus|Mitochondrion|Endoplasmic reticulum	OTHER	MPP_superfamily superfamily	metallophosphatase superfamily, metallophosphatase domain; Metallophosphatases (MPPs), also known as metallophosphoesterases, phosphodiesterases (PDEs), binuclear metallophosphoesterases, and dimetal-containing phosphoesterases (DMPs), represent a diverse superfamily of enzymes with a conserved domain containing an active site consisting of two metal ions (usually manganese, iron, or zinc) coordi…
94	PTTG_06466	isocitrate lyase	0	P:GO:0019629; F:GO:0004451; F:GO:0046421; F:GO:0046872; C:GO:0005759	P:propionate catabolic process, 2-methylcitrate cycle; F:isocitrate lyase activity; F:methylisocitrate lyase activity; F:metal ion binding; C:mitochondrial matrix	EC:4.1.3.1; EC:4.1.3.30	Isocitrate lyase; Methylisocitrate lyase	PHI:8917#Candida_glabrata#unaffected_pathogenicity__reduced_virulence	5e-140	Nucleus|Mitochondrion|Endoplasmic reticulum	OTHER	TIM superfamily	TIM-like beta/alpha barrel domains; A large family of domains similar to triose phosphate isomerase (TIM) which, in general, share an eight beta/alpha closed barrel structure.
12	PTTG_08592	3-isopropylmalate dehydrogenase	0	P:GO:0009098; F:GO:0000287; F:GO:0003862; F:GO:0051287; C:GO:0005829	P:L-leucine biosynthetic process; F:magnesium ion binding; F:3-isopropylmalate dehydrogenase activity; F:NAD binding; C:cytosol	EC:1.1.1.85	3-isopropylmalate dehydrogenase	PHI:504#Saccharomyces_cerevisiae#reduced_virulence	1e-138	Nucleus|Mitochondrion|Endoplasmic reticulum	OTHER	Iso_dh superfamily	Isocitrate/isopropylmalate dehydrogenase; Isocitrate/isopropylmalate dehydrogenase.
15	PTTG_12630	Arginase, catabolizes arginine to ornithine and urea	0	P:GO:0000050; P:GO:0006525; F:GO:0004053; F:GO:0030145; C:GO:0005634; C:GO:0005829	P:urea cycle; P:arginine metabolic process; F:arginase activity; F:manganese ion binding; C:nucleus; C:cytosol	EC:3.5.3.1	Arginase	PHI:124427#Sporisorium_scitamineum#loss_of_pathogenicity	5e-131	Nucleus|Mitochondrion|Endoplasmic reticulum	OTHER	Arginase_HDAC superfamily	Arginase-like and histone-like hydrolases; Arginase-like/histone-like hydrolase superfamily includes metal-dependent enzymes that belong to Arginase-like amidino hydrolase family and histone/histone-like deacetylase class I, II, IV family, respectively. These enzymes catalyze hydrolysis of amide bond. Arginases are known to be involved in control of cellular levels of arginine and ornithine, in h…
75	PTTG_00430	enolase	0	P:GO:0006096; F:GO:0000287; F:GO:0004634; C:GO:0000015	P:glycolytic process; F:magnesium ion binding; F:phosphopyruvate hydratase activity; C:phosphopyruvate hydratase complex	EC:4.2.1.11	Phosphopyruvate hydratase	PHI:11234#Streptococcus_suis#unaffected_pathogenicity	3e-129	Nucleus|Mitochondrion|Endoplasmic reticulum	OTHER	PTZ00081 superfamily	enolase; Provisional
115	PTTG_00016	serine protease	0	P:GO:0006508; F:GO:0004252; C:GO:0005615	P:proteolysis; F:serine-type endopeptidase activity; C:extracellular space	EC:3.4.21	Acting on peptide bonds (peptidases)	PHI:9903#Botrytis_cinerea#reduced_virulence	2e-128	Nucleus|Mitochondrion|Endoplasmic reticulum	SP	Peptidases_S8_S53, Inhibitor_I9 superfamily	Peptidase domain in the S8 and S53 families; Members of the peptidases S8 (subtilisin and kexin) and S53 (sedolisin) family include endopeptidases and exopeptidases. The S8 family has an Asp/His/Ser catalytic triad similar to that found in trypsin-like proteases, but do not share their three-dimensional structure and are not homologous to trypsin. Serine acts as a nucleophile, aspartate as an ele…
36	PTTG_02219	phosphomannose isomerase type I	0	P:GO:0005975; P:GO:0009298; F:GO:0004476; F:GO:0008270; C:GO:0005829; C:GO:0016020	P:carbohydrate metabolic process; P:GDP-mannose biosynthetic process; F:mannose-6-phosphate isomerase activity; F:zinc ion binding; C:cytosol; C:membrane	EC:5.3.1.8	Mannose-6-phosphate isomerase	PHI:220#Cryptococcus_neoformans#reduced_virulence	2e-126	Nucleus|Mitochondrion|Endoplasmic reticulum	OTHER	cupin_RmlC-like superfamily	RmlC-like cupin superfamily; This superfamily contains proteins similar to the RmlC (dTDP (deoxythymidine diphosphates)-4-dehydrorhamnose 3,5-epimerase)-like cupins. RmlC is a dTDP-sugar isomerase involved in the synthesis of L-rhamnose, a saccharide required for the virulence of some pathogenic bacteria. Cupins are a functionally diverse superfamily originally discovered based on the highly cons…
39	PTTG_03808	Protein phosphatase 2C 1	0	P:GO:0006470; P:GO:0043409; F:GO:0004722; F:GO:0046872; C:GO:0005634; C:GO:0005737	P:protein dephosphorylation; P:negative regulation of MAPK cascade; F:protein serine/threonine phosphatase activity; F:metal ion binding; C:nucleus; C:cytoplasm	EC:3.1.3.16	Protein-serine/threonine phosphatase	PHI:123077#Magnaporthe_oryzae#reduced_virulence	3e-98	Nucleus|Mitochondrion|Endoplasmic reticulum	OTHER	PP2Cc superfamily	Serine/threonine phosphatases, family 2C, catalytic domain; The protein architecture and deduced catalytic mechanism of PP2C phosphatases are similar to the PP1, PP2A, PP2B family of protein Ser/Thr phosphatases, with which PP2C shares no sequence similarity.
118	PTTG_29878	sedoheptulose-7-phosphate:D-glyceraldehyde-3- phosphate transaldolase	0	P:GO:0005975; P:GO:0009052; F:GO:0004801; C:GO:0005737	P:carbohydrate metabolic process; P:pentose-phosphate shunt, non-oxidative branch; F:transaldolase activity; C:cytoplasm	EC:2.2.1.2	Transaldolase	PHI:123791#Francisella_tularensis#reduced_virulence	3e-96	Nucleus|Mitochondrion|Endoplasmic reticulum	OTHER	TIM superfamily	TIM-like beta/alpha barrel domains; A large family of domains similar to triose phosphate isomerase (TIM) which, in general, share an eight beta/alpha closed barrel structure.
11	PTTG_00226	26S proteasome regulatory subunit 6B	0	P:GO:0043161; P:GO:0045899; P:GO:0070682; P:GO:1901800; F:GO:0005524; F:GO:0008233; F:GO:0016887; F:GO:0036402; F:GO:0042802; C:GO:0000785; C:GO:0008540; C:GO:0034399	P:proteasome-mediated ubiquitin-dependent protein catabolic process; P:positive regulation of RNA polymerase II transcription preinitiation complex assembly; P:proteasome regulatory particle assembly; P:positive regulation of proteasomal protein catabolic process; F:ATP binding; F:peptidase activity; F:ATP hydrolysis activity; F:proteasome-activating activity; F:identical protein binding; C:chrom…	EC:3.4; EC:5.6.1.5; EC:3.6.1.15	Acting on peptide bonds (peptidases); Proteasome ATPase; Nucleoside-triphosphate phosphatase	PHI:1566#Fusarium_graminearum#lethal	3e-95	Nucleus|Mitochondrion|Endoplasmic reticulum	OTHER	PTZ00454 superfamily	26S protease regulatory subunit 6B-like protein; Provisional
62	PTTG_09731	2-oxoglutarate dehydrogenase complex E2 component	0	P:GO:0006099; P:GO:0033512; F:GO:0004149; C:GO:0005739; C:GO:0045252	P:tricarboxylic acid cycle; P:L-lysine catabolic process to acetyl-CoA via saccharopine; F:dihydrolipoyllysine-residue succinyltransferase activity; C:mitochondrion; C:oxoglutarate dehydrogenase complex	EC:2.3.1.61	Dihydrolipoyllysine-residue succinyltransferase	PHI:7353#Staphylococcus_aureus#unaffected_pathogenicity	9e-93	Nucleus|Mitochondrion|Endoplasmic reticulum	OTHER	PTZ00144 superfamily	dihydrolipoamide succinyltransferase; Provisional
58	PTTG_05513	26S protease regulatory subunit 6A	0	P:GO:0043161; P:GO:0045899; P:GO:0070682; P:GO:1901800; F:GO:0005524; F:GO:0008233; F:GO:0016887; F:GO:0036402; C:GO:0008540	P:proteasome-mediated ubiquitin-dependent protein catabolic process; P:positive regulation of RNA polymerase II transcription preinitiation complex assembly; P:proteasome regulatory particle assembly; P:positive regulation of proteasomal protein catabolic process; F:ATP binding; F:peptidase activity; F:ATP hydrolysis activity; F:proteasome-activating activity; C:proteasome regulatory particle, ba…	EC:3.4; EC:5.6.1.5; EC:3.6.1.15	Acting on peptide bonds (peptidases); Proteasome ATPase; Nucleoside-triphosphate phosphatase	PHI:1566#Fusarium_graminearum#lethal	6e-86	Cytoplasm	OTHER	PRK03992 superfamily	proteasome-activating nucleotidase; Provisional
44	PTTG_03718	RP/EB family microtubule-associated protein	0	P:GO:0031110; P:GO:0035372; P:GO:0051225; P:GO:0051301; F:GO:0051010; C:GO:0005815; C:GO:0005881; C:GO:0035371; C:GO:0051233	P:regulation of microtubule polymerization or depolymerization; P:protein localization to microtubule; P:spindle assembly; P:cell division; F:microtubule plus-end binding; C:microtubule organizing center; C:cytoplasmic microtubule; C:microtubule plus-end; C:spindle midzone			PHI:7124#Fusarium_graminearum#reduced_virulence	7e-86	Nucleus|Mitochondrion|Endoplasmic reticulum	OTHER	BIM1 superfamily	Microtubule-binding protein involved in cell cycle control [Cell division and chromosome partitioning / Cytoskeleton]; Microtubule-binding protein involved in cell cycle control [Cell division and chromosome partitioning / Cytoskeleton].
4	PTTG_06742	dipeptidyl aminopeptidase		P:GO:0006508; F:GO:0008236; F:GO:0008239; C:GO:0005886	P:proteolysis; F:serine-type peptidase activity; F:dipeptidyl-peptidase activity; C:plasma membrane			PHI:4103#Porphyromonas_gingivalis#reduced_virulence	7e-83	Nucleus|Endoplasmic reticulum	OTHER	DPPIV_N, Peptidase_S9 superfamily	Dipeptidyl peptidase IV (DPP IV) N-terminal region; This family is an alignment of the region to the N-terminal side of the active site. The Prosite motif does not correspond to this Pfam entry.
74	PTTG_04265	electron transfer flavoprotein alpha subunit	0	P:GO:0033539; F:GO:0009055; F:GO:0050660; C:GO:0005759	P:fatty acid beta-oxidation using acyl-CoA dehydrogenase; F:electron transfer activity; F:flavin adenine dinucleotide binding; C:mitochondrial matrix			PHI:3957#Xanthomonas_campestris#reduced_virulence	1e-77	Nucleus|Mitochondrion|Endoplasmic reticulum	mTP	FixB superfamily	Electron transfer flavoprotein, alpha subunit FixB [Energy production and conversion]; Electron transfer flavoprotein, alpha subunit FixB [Energy production and conversion].
20	PTTG_04893	eukaryotic translation initiation factor 5A	1.10751e-114	P:GO:0006413; P:GO:0045901; P:GO:0045905; F:GO:0003723; F:GO:0003743; F:GO:0003746; F:GO:0043022	P:translational initiation; P:positive regulation of translational elongation; P:positive regulation of translational termination; F:RNA binding; F:translation initiation factor activity; F:translation elongation factor activity; F:ribosome binding			PHI:1571#Fusarium_graminearum#unaffected_pathogenicity	3e-72	Nucleus|Endoplasmic reticulum	OTHER	PLN03107 superfamily	eukaryotic translation initiation factor 5A; Provisional
105	PTTG_04303	Peptidyl-prolyl cis-trans isomerase B	3.64155e-165	P:GO:0000413; P:GO:0006357; P:GO:0006457; F:GO:0016018; F:GO:0140839; F:GO:0140840; C:GO:0005737; C:GO:0043231	P:protein peptidyl-prolyl isomerization; P:regulation of transcription by RNA polymerase II; P:protein folding; F:cyclosporin A binding; F:RNA polymerase II CTD heptapeptide repeat P3 isomerase activity; F:RNA polymerase II CTD heptapeptide repeat P6 isomerase activity; C:cytoplasm; C:intracellular membrane-bounded organelle	EC:5.2.1.8	Peptidylprolyl isomerase	PHI:7181#Beauveria_bassiana#reduced_virulence	7e-70	Nucleus|Mitochondrion|Endoplasmic reticulum	OTHER	cyclophilin superfamily	cyclophilin: cyclophilin-type peptidylprolyl cis- trans isomerases. This family contains eukaryotic, bacterial and archeal proteins which exhibit a peptidylprolyl cis- trans isomerases activity (PPIase, Rotamase) and in addition bind the immunosuppressive drug cyclosporin (CsA). Immunosuppression in vertebrates is believed to be the result of the cyclophilin A-cyclosporin protein drug complex bin…
102	PTTG_06246	uncharacterized protein PtA15_4A748	2.46596e-177	F:GO:0016616; F:GO:0050664; C:GO:0005622	F:oxidoreductase activity, acting on the CH-OH group of donors, NAD or NADP as acceptor; F:oxidoreductase activity, acting on NAD(P)H, oxygen as acceptor; C:intracellular anatomical structure	EC:1.6.3; EC:1.1.1	Acting on NADH or NADPH; Acting on the CH-OH group of donors	PHI:2269#Mdh1#13684#Parastagonospora_nodorum#unaffected_pathogenicity	6e-58	Nucleus|Mitochondrion|Endoplasmic reticulum	OTHER	NADB_Rossmann superfamily	Rossmann-fold NAD(P)(+)-binding proteins; A large family of proteins that share a Rossmann-fold NAD(P)H/NAD(P)(+) binding (NADB) domain. The NADB domain is found in numerous dehydrogenases of metabolic pathways such as glycolysis, and many other redox enzymes. NAD binding involves numerous hydrogen-bonds and van der Waals contacts, in particular H-bonding of residues in a turn between the first s…
112	PTTG_01684	alpha subunit of pyruvate dehydrogenase	0	P:GO:0006086; P:GO:0007124; F:GO:0004739; C:GO:0042645; C:GO:0045254	P:pyruvate decarboxylation to acetyl-CoA; P:pseudohyphal growth; F:pyruvate dehydrogenase (acetyl-transferring) activity; C:mitochondrial nucleoid; C:pyruvate dehydrogenase complex	EC:1.2.4.1	Pyruvate dehydrogenase (acetyl-transferring)	PHI:11455#Toxoplasma_gondii#unaffected_pathogenicity	1e-56	Nucleus|Mitochondrion|Endoplasmic reticulum	mTP	TPP_enzymes superfamily	Thiamine pyrophosphate (TPP) enzyme family, TPP-binding module; found in many key metabolic enzymes which use TPP (also known as thiamine diphosphate) as a cofactor. These enzymes include, among others, the E1 components of the pyruvate, the acetoin and the branched chain alpha-keto acid dehydrogenase complexes.
41	PTTG_07476	pyruvate dehydrogenase E1, beta subunit	0	P:GO:0006086; F:GO:0004739; C:GO:0042645; C:GO:0045254	P:pyruvate decarboxylation to acetyl-CoA; F:pyruvate dehydrogenase (acetyl-transferring) activity; C:mitochondrial nucleoid; C:pyruvate dehydrogenase complex	EC:1.2.4.1	Pyruvate dehydrogenase (acetyl-transferring)	PHI:4610#Mycoplasmopsis_agalactiae#reduced_virulence	3e-56	Nucleus|Mitochondrion|Endoplasmic reticulum	mTP	PRK11892 superfamily	pyruvate dehydrogenase subunit beta; Provisional
86	PTTG_03445	glycolipid transfer protein domain-containing protein	1.77323e-144	P:GO:0120009; P:GO:1902389; F:GO:1902387; F:GO:1902388; C:GO:0005829; C:GO:0016020	P:intermembrane lipid transfer; P:ceramide 1-phosphate transport; F:ceramide 1-phosphate binding; F:ceramide 1-phosphate transfer activity; C:cytosol; C:membrane			PHI:1097#Fusarium_graminearum#reduced_virulence	6e-52	Nucleus|Endoplasmic reticulum	OTHER	GLTP superfamily	Glycolipid transfer protein (GLTP); GLTP is a cytosolic protein that catalyzes the intermembrane transfer of glycolipids.
6	PTTG_03798	NADH dehydrogenase (quinone) G subunit		F:GO:0016651; F:GO:0051536; C:GO:0016020	F:oxidoreductase activity, acting on NAD(P)H; F:iron-sulfur cluster binding; C:membrane			PHI:11247#Pseudomonas_aeruginosa#unaffected_pathogenicity	8e-50	Nucleus|Mitochondrion|Endoplasmic reticulum	mTP	NuoG, NADH_dhqG_C superfamily	NADH-quinone oxidoreductase, chain G; This model represents the G subunit (one of 14: A->N) of the NADH-quinone oxidoreductase complex I which generally couples NADH and ubiquinone oxidation/reduction in bacteria and mammalian mitochondria while translocating protons, but may act on NADPH and/or plastoquinone in cyanobacteria and plant chloroplasts. This model excludes related subunits from forma…
70	PTTG_08772	hypothetical protein PTTG_08772	0	F:GO:0004032; C:GO:0005829	F:aldose reductase (NADPH) activity; C:cytosol	EC:1.1.1.2	Alcohol dehydrogenase (NADP(+))	PHI:9444#Beauveria_bassiana#unaffected_pathogenicity	3e-48	Nucleus|Mitochondrion|Endoplasmic reticulum	OTHER	AKR_SF superfamily	Aldo-keto reductase (AKR) superfamily; Aldo-keto reductases (AKRs) are a superfamily of soluble NAD(P)(H) oxidoreductases whose chief purpose is to reduce aldehydes and ketones to primary and secondary alcohols. AKRs are present in all phyla and are of importance in both health and industrial applications. Members have very distinct functions and include the prokaryotic 2,5-diketo-D-gluconic acid…
114	PTTG_09038	uncharacterized protein PtA15_10A146	0	F:GO:0016616; C:GO:0016020	F:oxidoreductase activity, acting on the CH-OH group of donors, NAD or NADP as acceptor; C:membrane	EC:1.1.1	Acting on the CH-OH group of donors	PHI:7511#Klebsiella_pneumoniae#unaffected_pathogenicity	1e-45	Nucleus|Mitochondrion|Endoplasmic reticulum	OTHER	NADB_Rossmann superfamily	Rossmann-fold NAD(P)(+)-binding proteins; A large family of proteins that share a Rossmann-fold NAD(P)H/NAD(P)(+) binding (NADB) domain. The NADB domain is found in numerous dehydrogenases of metabolic pathways such as glycolysis, and many other redox enzymes. NAD binding involves numerous hydrogen-bonds and van der Waals contacts, in particular H-bonding of residues in a turn between the first s…
16	PTTG_01840	ATP synthase subunit beta, mitochondrial	0	P:GO:0042776; P:GO:1902600; F:GO:0005524; F:GO:0016887; F:GO:0043531; F:GO:0046933; F:GO:0046961; C:GO:0005743; C:GO:0045259	P:proton motive force-driven mitochondrial ATP synthesis; P:proton transmembrane transport; F:ATP binding; F:ATP hydrolysis activity; F:ADP binding; F:proton-transporting ATP synthase activity, rotational mechanism; F:proton-transporting ATPase activity, rotational mechanism; C:mitochondrial inner membrane; C:proton-transporting ATP synthase complex	EC:6; EC:7.2.2; EC:3.6.1.15	Ligases; Catalysing the translocation of inorganic cations; Nucleoside-triphosphate phosphatase	PHI:9184#Bordetella_bronchiseptica#unaffected_pathogenicity	2e-44	Nucleus|Endoplasmic reticulum	mTP	AtpD superfamily	FoF1-type ATP synthase, beta subunit [Energy production and conversion]; FoF1-type ATP synthase, beta subunit is part of the Pathway/BioSystem: FoF1-type ATP synthase
50	PTTG_01991	uncharacterized protein PtA15_11A28	0	F:GO:0016616; F:GO:0050664; C:GO:0005622	F:oxidoreductase activity, acting on the CH-OH group of donors, NAD or NADP as acceptor; F:oxidoreductase activity, acting on NAD(P)H, oxygen as acceptor; C:intracellular anatomical structure	EC:1.6.3; EC:1.1.1	Acting on NADH or NADPH; Acting on the CH-OH group of donors	PHI:2269#Parastagonospora_nodorum#unaffected_pathogenicity	4e-39	Nucleus|Mitochondrion|Endoplasmic reticulum	OTHER	NADB_Rossmann superfamily	Rossmann-fold NAD(P)(+)-binding proteins; A large family of proteins that share a Rossmann-fold NAD(P)H/NAD(P)(+) binding (NADB) domain. The NADB domain is found in numerous dehydrogenases of metabolic pathways such as glycolysis, and many other redox enzymes. NAD binding involves numerous hydrogen-bonds and van der Waals contacts, in particular H-bonding of residues in a turn between the first s…
68	PTTG_28577	alanine transaminase	0	P:GO:0009058; P:GO:0042853; F:GO:0008483; F:GO:0030170	P:biosynthetic process; P:L-alanine catabolic process; F:transaminase activity; F:pyridoxal phosphate binding	EC:2.6.1	Transferring nitrogenous groups	PHI:9989#Xanthomonas_oryzae#reduced_virulence	2e-38	Nucleus|Mitochondrion|Endoplasmic reticulum	mTP	PTZ00377 superfamily	alanine aminotransferase; Provisional
98	PTTG_09428	N-terminal acetyltransferase A complex catalytic subunit ard1	0	F:GO:0008270; F:GO:0016491; F:GO:0016740	F:zinc ion binding; F:oxidoreductase activity; F:transferase activity	EC:1; EC:2	Oxidoreductases; Transferases	PHI:2256#Parastagonospora_nodorum#unaffected_pathogenicity	7e-37	Nucleus|Mitochondrion|Endoplasmic reticulum	OTHER	MDR superfamily	Medium chain reductase/dehydrogenase (MDR)/zinc-dependent alcohol dehydrogenase-like family; The medium chain reductase/dehydrogenases (MDR)/zinc-dependent alcohol dehydrogenase-like family, which contains the zinc-dependent alcohol dehydrogenase (ADH-Zn) and related proteins, is a diverse group of proteins related to the first identified member, class I mammalian ADH. MDRs display a broad range …
43	PTTG_03022	replication factor A protein 2	0	P:GO:0000724; P:GO:0006260; P:GO:0006289; F:GO:0003697; C:GO:0000781; C:GO:0005662; C:GO:0035861	P:double-strand break repair via homologous recombination; P:DNA replication; P:nucleotide-excision repair; F:single-stranded DNA binding; C:chromosome, telomeric region; C:DNA replication factor A complex; C:site of double-strand break			PHI:1649#Fusarium_graminearum#unaffected_pathogenicity	3e-36	Nucleus|Mitochondrion|Endoplasmic reticulum	OTHER	RFA2 superfamily	Single-stranded DNA-binding replication protein A (RPA), medium (30 kD) subunit [DNA replication, recombination, and repair]; Single-stranded DNA-binding replication protein A (RPA), medium (30 kD) subunit [DNA replication, recombination, and repair].
123	PTTG_07362	Vacuolar ATP synthase subunit B	0	P:GO:0007035; P:GO:0046034; P:GO:1902600; F:GO:0005524; F:GO:0016787; F:GO:0046961; C:GO:0033180	P:vacuolar acidification; P:ATP metabolic process; P:proton transmembrane transport; F:ATP binding; F:hydrolase activity; F:proton-transporting ATPase activity, rotational mechanism; C:proton-transporting V-type ATPase, V1 domain	EC:3; EC:7.2.2	Hydrolases; Catalysing the translocation of inorganic cations	PHI:7902#Yersinia_pseudotuberculosis#unaffected_pathogenicity	3e-33	Nucleus|Mitochondrion|Endoplasmic reticulum	OTHER	V-ATPase_V1_B superfamily	V-type (H+)-ATPase V1, B subunit; This models eukaryotic vacuolar (H+)-ATPase that is responsible for acidifying cellular compartments. This enzyme shares extensive sequence similarity with archaeal ATP synthase. [Transport and binding proteins, Cations and iron carrying compounds]
24	PTTG_03478	heat shock protein HSS1	0	P:GO:0042026; F:GO:0005524; F:GO:0016887; F:GO:0031072; F:GO:0140662; C:GO:0005634; C:GO:0005829; C:GO:0005886	P:protein refolding; F:ATP binding; F:ATP hydrolysis activity; F:heat shock protein binding; F:ATP-dependent protein folding chaperone; C:nucleus; C:cytosol; C:plasma membrane	EC:3.6.1.15	Nucleoside-triphosphate phosphatase	PHI:2058#Magnaporthe_oryzae#reduced_virulence	7e-31	Nucleus|Mitochondrion|Endoplasmic reticulum	OTHER	PTZ00009 superfamily	heat shock 70 kDa protein; Provisional
2	PTTG_07281			F:GO:0005524; F:GO:0016887	F:ATP binding; F:ATP hydrolysis activity			PHI:123424#Magnaporthe_oryzae#unaffected_pathogenicity	3e-30	Endoplasmic reticulum	SP	PTZ00009 superfamily	heat shock 70 kDa protein; Provisional
31	PTTG_09204	hypothetical protein PTTG_09204	0	P:GO:0006021; P:GO:0007165; P:GO:0046854; F:GO:0008934; F:GO:0046872	P:inositol biosynthetic process; P:signal transduction; P:phosphatidylinositol phosphate biosynthetic process; F:inositol monophosphate 1-phosphatase activity; F:metal ion binding	EC:3.1.3.25	Inositol-phosphate phosphatase	PHI:3915#Pseudomonas_aeruginosa#loss_of_pathogenicity	2e-29	Nucleus|Mitochondrion|Endoplasmic reticulum	OTHER	FIG superfamily	FIG, FBPase/IMPase/glpX-like domain. A superfamily of metal-dependent phosphatases with various substrates. Fructose-1,6-bisphospatase (both the major and the glpX-encoded variant) hydrolyze fructose-1,6,-bisphosphate to fructose-6-phosphate in gluconeogenesis. Inositol-monophosphatases and inositol polyphosphatases play vital roles in eukaryotic signalling, as they participate in metabolizing th…
26	PGTG_05935	heat shock protein SSB	0	P:GO:0042026; F:GO:0005524; F:GO:0016887; F:GO:0031072; F:GO:0140662; C:GO:0005634; C:GO:0005829; C:GO:0005886	P:protein refolding; F:ATP binding; F:ATP hydrolysis activity; F:heat shock protein binding; F:ATP-dependent protein folding chaperone; C:nucleus; C:cytosol; C:plasma membrane	EC:3.6.1.15	Nucleoside-triphosphate phosphatase	PHI:2058#Magnaporthe_oryzae#reduced_virulence	3e-28	Nucleus|Mitochondrion|Endoplasmic reticulum	OTHER	PTZ00009 superfamily	heat shock 70 kDa protein; Provisional
78	PTTG_01714	FK506-binding protein 1	1.70506e-79	P:GO:0000413; P:GO:0006357; F:GO:0140839; F:GO:0140840; C:GO:0005737; C:GO:0016020	P:protein peptidyl-prolyl isomerization; P:regulation of transcription by RNA polymerase II; F:RNA polymerase II CTD heptapeptide repeat P3 isomerase activity; F:RNA polymerase II CTD heptapeptide repeat P6 isomerase activity; C:cytoplasm; C:membrane	EC:5.2.1.8	Peptidylprolyl isomerase	PHI:548, PHI:2305#Botrytis_cinerea#reduced_virulence__unaffected_pathogenicity__increased_virulence_(hypervirulence)	1e-27	Nucleus|Endoplasmic reticulum	OTHER	FkpA superfamily	FKBP-type peptidyl-prolyl cis-trans isomerase [Posttranslational modification, protein turnover, chaperones]; FKBP-type peptidyl-prolyl cis-trans isomerase [Posttranslational modification, protein turnover, chaperones].
37	PTTG_05456	profilin, required for normal timing of actin polymerization in response to thermal stress	4.43189e-73	F:GO:0003785; C:GO:0005856; C:GO:0005938	F:actin monomer binding; C:cytoskeleton; C:cell cortex			PHI:124694#Fusarium_graminearum#reduced_virulence__unaffected_pathogenicity	1e-27	Nucleus|Endoplasmic reticulum	OTHER	Profilin superfamily	Profilin; Profilin.
103	PTTG_06273	uncharacterized protein PtA15_7A600	0	P:GO:0000184; P:GO:0034063; P:GO:0043488; F:GO:0003729; C:GO:0010494	P:nuclear-transcribed mRNA catabolic process, nonsense-mediated decay; P:stress granule assembly; P:regulation of mRNA stability; F:mRNA binding; C:cytoplasmic stress granule			PHI:124140#Orbilia_oligospora#increased_virulence_(hypervirulence)	2e-25	Nucleus|Mitochondrion|Endoplasmic reticulum	OTHER	RRM_SF superfamily	RNA recognition motif (RRM) superfamily; RRM, also known as RBD (RNA binding domain) or RNP (ribonucleoprotein domain), is a highly abundant domain in eukaryotes found in proteins involved in post-transcriptional gene expression processes including mRNA and rRNA processing, RNA export, and RNA stability. This domain is 90 amino acids in length and consists of a four-stranded beta-sheet packed aga…
25	PTTG_01696	heat shock protein SSB	0	P:GO:0042026; F:GO:0005524; F:GO:0016887; F:GO:0031072; F:GO:0140662; C:GO:0005634; C:GO:0005829; C:GO:0005886	P:protein refolding; F:ATP binding; F:ATP hydrolysis activity; F:heat shock protein binding; F:ATP-dependent protein folding chaperone; C:nucleus; C:cytosol; C:plasma membrane	EC:3.6.1.15	Nucleoside-triphosphate phosphatase	PHI:2058, PHI:123424#Magnaporthe_oryzae#reduced_virulence	2e-24	Nucleus|Mitochondrion|Endoplasmic reticulum	OTHER	PTZ00009 superfamily	heat shock 70 kDa protein; Provisional
28	PTTG_01076	hsp70-like protein	0	P:GO:0016226; P:GO:0042026; F:GO:0005524; F:GO:0016887; F:GO:0031072; F:GO:0051082; F:GO:0140662; C:GO:0005739	P:iron-sulfur cluster assembly; P:protein refolding; F:ATP binding; F:ATP hydrolysis activity; F:heat shock protein binding; F:unfolded protein binding; F:ATP-dependent protein folding chaperone; C:mitochondrion	EC:3.6.1.15	Nucleoside-triphosphate phosphatase	PHI:123424, PHI:2058#Magnaporthe_oryzae#unaffected_pathogenicity, reduced_virulence	5e-23	Nucleus|Mitochondrion|Endoplasmic reticulum	mTP	ASKHA_ATPase-like superfamily	ATPase-like domain of the ASKHA (Acetate and Sugar Kinases/Hsc70/Actin) superfamily; The ASKHA superfamily, also known as actin-like ATPase domain superfamily, includes acetate and sugar kinases, heat-shock cognate 70 (Hsp70) and actin family proteins. They either function as conformational hydrolases (e.g. Hsp70, actin) that perform simple ATP hydrolysis, or as metabolite kinases (e.g. glycerol …
80	PGTG_01136	fructose-bisphosphate aldolase, class II	0	P:GO:0006094; P:GO:0006096; F:GO:0004332; F:GO:0008270; C:GO:0005829	P:gluconeogenesis; P:glycolytic process; F:fructose-bisphosphate aldolase activity; F:zinc ion binding; C:cytosol	EC:4.1.2.13	Fructose-bisphosphate aldolase	PHI:6903#Staphylococcus_aureus#reduced_virulence	1e-22	Nucleus|Mitochondrion|Endoplasmic reticulum	OTHER	TIM superfamily	TIM-like beta/alpha barrel domains; A large family of domains similar to triose phosphate isomerase (TIM) which, in general, share an eight beta/alpha closed barrel structure.
95	PGTG_00252	hypothetical protein PGT21_032931	5.63643e-62	C:GO:0005737	C:cytoplasm			PHI:6963#Aspergillus_fumigatus#reduced_virulence	3e-22	Cytoplasm|Nucleus|Endoplasmic reticulum	OTHER	DUF3759 superfamily	Protein of unknown function (DUF3759); This family of proteins is found in eukaryotes. Proteins in this family are typically between 107 and 132 amino acids in length. There is a single completely conserved residue H that may be functionally important.
81	PTTG_05189	fructose-bisphosphate aldolase, class II	0	P:GO:0006094; P:GO:0006096; F:GO:0004332; F:GO:0008270; C:GO:0005829	P:gluconeogenesis; P:glycolytic process; F:fructose-bisphosphate aldolase activity; F:zinc ion binding; C:cytosol	EC:4.1.2.13	Fructose-bisphosphate aldolase	PHI:6903#Staphylococcus_aureus#reduced_virulence	1e-21	Nucleus|Mitochondrion|Endoplasmic reticulum	SP	TIM superfamily	TIM-like beta/alpha barrel domains; A large family of domains similar to triose phosphate isomerase (TIM) which, in general, share an eight beta/alpha closed barrel structure.
32	PTTG_09887	hypothetical protein PTTG_09887	0	F:GO:0016491	F:oxidoreductase activity	EC:1	Oxidoreductases	PHI:10587#Pectobacterium_carotovorum#unaffected_pathogenicity	8e-21	Nucleus|Mitochondrion|Endoplasmic reticulum	OTHER	FabG superfamily	NAD(P)-dependent dehydrogenase, short-chain alcohol dehydrogenase family [Lipid transport and metabolism]; NAD(P)-dependent dehydrogenase, short-chain alcohol dehydrogenase family is part of the Pathway/BioSystem: Fatty acid biosynthesis
99	PTTG_06073	mannose-1-phosphate guanyltransferase	0	P:GO:0000032; P:GO:0006486; P:GO:0009298; F:GO:0004475; F:GO:0005525; C:GO:0005737	P:cell wall mannoprotein biosynthetic process; P:protein glycosylation; P:GDP-mannose biosynthetic process; F:mannose-1-phosphate guanylyltransferase (GTP) activity; F:GTP binding; C:cytoplasm	EC:2.7.7.13	Mannose-1-phosphate guanylyltransferase	PHI:5344#Burkholderia_pseudomallei#reduced_virulence	3e-20	Nucleus|Mitochondrion|Endoplasmic reticulum	SP	Glyco_tranf_GTA_type, LbetaH superfamily	Glycosyltransferase family A (GT-A) includes diverse families of glycosyl transferases with a common GT-A type structural fold; Glycosyltransferases (GTs) are enzymes that synthesize oligosaccharides, polysaccharides, and glycoconjugates by transferring the sugar moiety from an activated nucleotide-sugar donor to an acceptor molecule, which may be a growing oligosaccharide, a lipid, or a protein.…
79	PTTG_01421	hypothetical protein PTTG_01421	0	F:GO:0010181; F:GO:0016491	F:FMN binding; F:oxidoreductase activity	EC:1	Oxidoreductases	PHI:11896#Magnaporthe_oryzae#reduced_virulence	1e-19	Nucleus|Mitochondrion|Endoplasmic reticulum	OTHER	TIM superfamily	TIM-like beta/alpha barrel domains; A large family of domains similar to triose phosphate isomerase (TIM) which, in general, share an eight beta/alpha closed barrel structure.
54	PTTG_02217	uncharacterized protein PtA15_5A2	3.61885e-161	P:GO:0006620; F:GO:0005515; F:GO:0060090; C:GO:0016020; C:GO:0072380	P:post-translational protein targeting to endoplasmic reticulum membrane; F:protein binding; F:molecular adaptor activity; C:membrane; C:TRC complex			PHI:124702#Verticillium_dahliae#reduced_virulence	1e-19	Nucleus|Mitochondrion|Endoplasmic reticulum	OTHER	TPR, SGTA_dimer superfamily	Tetratricopeptide (TPR) repeat [General function prediction only]; Tetratricopeptide (TPR) repeat [General function prediction only].
106	PTTG_06888	hypothetical protein PTTG_06888	0	P:GO:0005975; F:GO:0050308	P:carbohydrate metabolic process; F:sugar-phosphatase activity	EC:3.1.3.23	Sugar-phosphatase	PHI:7867, PHI:9900#Cryptococcus_neoformans#reduced_virulence	2e-17	Nucleus|Mitochondrion|Endoplasmic reticulum	OTHER	HAD_like superfamily	Haloacid Dehalogenase-like Hydrolases; The haloacid dehalogenase (HAD) superfamily includes carbon and phosphorus hydrolases such as 2-haloalkonoate dehalogenase, epoxide hydrolase, phosphoserine phosphatase, phosphomannomutase, phosphoglycolate phosphatase, P-type ATPase, among others. These proteins catalyze nucleophilic substitution reactions at phosphorus or carbon centers, using a conserved …
63	PTTG_29605	hypothetical protein PTTG_29605	0	P:GO:0006574; F:GO:0003860; C:GO:0005739	P:L-valine catabolic process; F:3-hydroxyisobutyryl-CoA hydrolase activity; C:mitochondrion	EC:3.1.2.4; EC:3.1.2.20	3-hydroxyisobutyryl-CoA hydrolase; Acyl-CoA hydrolase	PHI:9517#Fusarium_graminearum#reduced_virulence	5e-15	Nucleus|Mitochondrion|Endoplasmic reticulum	mTP	ECH_2 superfamily	Enoyl-CoA hydratase/isomerase; This family contains a diverse set of enzymes including: enoyl-CoA hydratase, napthoate synthase, carnitate racemase, 3-hydroxybutyryl-CoA dehydratase and dodecanoyl-CoA delta-isomerase. This family differs from pfam00378 in the structure of it's C-terminus.
109	PTTG_02168	uncharacterized protein PtA15_5A461	0	P:GO:0005975; F:GO:0000287; F:GO:0004614; C:GO:0005829	P:carbohydrate metabolic process; F:magnesium ion binding; F:phosphoglucomutase activity; C:cytosol	EC:5.4.2.2	Phosphoglucomutase (alpha-D-glucose-1,6-bisphosphate-dependent)	PHI:3325#Streptococcus_parauberis#reduced_virulence	9e-14	Nucleus|Mitochondrion|Endoplasmic reticulum	OTHER	phosphohexomutase superfamily	The alpha-D-phosphohexomutase superfamily includes several related enzymes that catalyze a reversible intramolecular phosphoryl transfer on their sugar substrates. Members of this family include the phosphoglucomutases (PGM1 and PGM2), phosphoglucosamine mutase (PNGM), phosphoacetylglucosamine mutase (PAGM), the bacterial phosphomannomutase ManB, the bacterial phosphoglucosamine mutase GlmM, and …
59	PTTG_07306	2,3-bisphosphoglycerate-dependent phosphoglycerate mutase	1.75708e-156	P:GO:0006096; F:GO:0004619	P:glycolytic process; F:phosphoglycerate mutase activity	EC:5.4.2	Intramolecular transferases	PHI:3954#Xanthomonas_campestris#reduced_virulence	7e-12	Nucleus|Endoplasmic reticulum	OTHER	HP superfamily	Histidine phosphatase domain found in a functionally diverse set of proteins, mostly phosphatases; contains a His residue which is phosphorylated during the reaction; Catalytic domain of a functionally diverse set of proteins, most of which are phosphatases. The conserved catalytic core of this domain contains a His residue which is phosphorylated in the reaction. This set of proteins includes co…
8	PSTG_11939	Ras1 guanine nucleotide exchange factor		P:GO:0007265; F:GO:0005085; C:GO:0005886	P:Ras protein signal transduction; F:guanyl-nucleotide exchange factor activity; C:plasma membrane			PHI:8875#Aspergillus_fumigatus#unaffected_pathogenicity, loss_of_pathogenicity	9e-12	Nucleus|Endoplasmic reticulum	OTHER	RasGEF, REM, MDN1 superfamily	Guanine nucleotide exchange factor for Ras-like small GTPases. Small GTP-binding proteins of the Ras superfamily function as molecular switches in fundamental events such as signal transduction, cytoskeleton dynamics and intracellular trafficking. Guanine-nucleotide-exchange factors (GEFs) positively regulate these GTP-binding proteins in response to a variety of signals. GEFs catalyze the dissoc…
27	PSTG_04309	histidinol-phosphate transaminase	0	P:GO:0009058; F:GO:0008483; F:GO:0030170	P:biosynthetic process; F:transaminase activity; F:pyridoxal phosphate binding	EC:2.6.1	Transferring nitrogenous groups	PHI:9989#Xanthomonas_oryzae#reduced_virulence	6e-11	Nucleus|Mitochondrion|Endoplasmic reticulum	OTHER	PLN03026 superfamily	histidinol-phosphate aminotransferase; Provisional
42	PTTG_06345	recombinase rad51	0	P:GO:0000086; P:GO:0000708; P:GO:0000709; P:GO:0000722; P:GO:0000730; P:GO:0006289; P:GO:0007533; P:GO:0030491; P:GO:0036298; P:GO:0043504; P:GO:0051260; P:GO:0070192; P:GO:0120290; P:GO:1990426; P:GO:1990918; F:GO:0000150; F:GO:0003690; F:GO:0003697; F:GO:0005524; F:GO:0016887; F:GO:0042802; F:GO:0140664; F:GO:1905334; C:GO:0000262; C:GO:0000775; C:GO:0000794; C:GO:0035861	P:G2/M transition of mitotic cell cycle; P:meiotic strand invasion; P:meiotic joint molecule formation; P:telomere maintenance via recombination; P:DNA recombinase assembly; P:nucleotide-excision repair; P:mating type switching; P:heteroduplex formation; P:recombinational interstrand cross-link repair; P:mitochondrial DNA repair; P:protein homooligomerization; P:chromosome organization involved i…	EC:3.6.1.15	Nucleoside-triphosphate phosphatase	PHI:10380#Acinetobacter_baumannii#reduced_virulence	6e-11	Nucleus|Mitochondrion|Endoplasmic reticulum	OTHER	recomb_RAD51 superfamily	DNA repair protein RAD51; This eukaryotic sequence family consists of RAD51, a protein involved in DNA homologous recombination and repair. It is similar in sequence the exclusively meiotic recombinase DMC1 (TIGR02238), to archaeal families RadA (TIGR02236) and RadB (TIGR02237), and to bacterial RecA (TIGR02012).
77	PTTG_02001	hypothetical protein PTTG_02001	0	F:GO:0004309; F:GO:0046872; C:GO:0005737	F:exopolyphosphatase activity; F:metal ion binding; C:cytoplasm	EC:3.6.1.11	Exopolyphosphatase			Nucleus|Mitochondrion|Endoplasmic reticulum	SP	DHH, DHHA2 superfamily	DHH family; It is predicted that this family of proteins all perform a phosphoesterase function. It included the single stranded DNA exonuclease RecJ.
7	PTTG_09276	Proteophosphoglycan ppg4								Nucleus|Mitochondrion|Endoplasmic reticulum	SP	Ish1, TrbL superfamily	Putative nuclear envelope organization protein; This entry represents a repeat found in the fungal protein Ish1, a protein which has a role in nuclear membrane organization.
122	PGTG_17649	UTP-glucose-1-phosphate uridylyltransferase	0	P:GO:0005978; P:GO:0005992; P:GO:0006011; P:GO:0006078; F:GO:0003983; C:GO:0005737	P:glycogen biosynthetic process; P:trehalose biosynthetic process; P:UDP-alpha-D-glucose metabolic process; P:(1->6)-beta-D-glucan biosynthetic process; F:UTP:glucose-1-phosphate uridylyltransferase activity; C:cytoplasm	EC:2.7.7.64; EC:2.7.7.9	UTP-monosaccharide-1-phosphate uridylyltransferase; UTP--glucose-1-phosphate uridylyltransferase			Nucleus|Mitochondrion|Endoplasmic reticulum	OTHER	UDPGP superfamily	UTP--glucose-1-phosphate uridylyltransferase; This family consists of UTP--glucose-1-phosphate uridylyltransferases, EC:2.7.7.9. Also known as UDP-glucose pyrophosphorylase (UDPGP) and Glucose-1-phosphate uridylyltransferase. UTP--glucose-1-phosphate uridylyltransferase catalyzes the interconversion of MgUTP + glucose-1-phosphate and UDP-glucose + MgPPi. UDP-glucose is an important intermediate i…
5	PGTG_21560	hypothetical protein PGTG_21560								Nucleus|Mitochondrion|Endoplasmic reticulum	OTHER	tolA_full superfamily	TolA protein; TolA couples the inner membrane complex of itself with TolQ and TolR to the outer membrane complex of TolB and OprL (also called Pal). Most of the length of the protein consists of low-complexity sequence that may differ in both length and composition from one species to another, complicating efforts to discriminate TolA (the most divergent gene in the tol-pal system) from paralogs …
1	PSTG_08642									Nucleus|Endoplasmic reticulum	OTHER	OUT, MULE superfamily	OTU (ovarian tumor) domain family; The OTU family of cysteine proteases use a conserved cysteine and histidine, and in most cases an aspartate, as the catalytic triad. OTU domains typically function as deubiquitinases (DUBs)/ubiquitin thiolesterases (EC 3.4.19.12) that catalyze the thiol-dependent hydrolysis of ester, thioester, amide, peptide and isopeptide bonds formed by the C-terminal Gly of …
90	PSTG_11145	hypothetical protein PSTG_11145	0	P:GO:0006278; P:GO:0006310; P:GO:0006508; P:GO:0015074; P:GO:0032196; F:GO:0003720; F:GO:0003723; F:GO:0003887; F:GO:0004190; F:GO:0004519; C:GO:0005634	P:RNA-templated DNA biosynthetic process; P:DNA recombination; P:proteolysis; P:DNA integration; P:transposition; F:telomerase activity; F:RNA binding; F:DNA-directed DNA polymerase activity; F:aspartic-type endopeptidase activity; F:endonuclease activity; C:nucleus	EC:3.4.23; EC:2.7.7.49; EC:2.7.7.7	Acting on peptide bonds (peptidases); RNA-directed DNA polymerase; DNA-directed DNA polymerase			Nucleus|Mitochondrion|Endoplasmic reticulum	OTHER
29	PSTG_12276	hypothetical protein PSHT_13548, partial	0	P:GO:0009450; F:GO:0004777; C:GO:0005737	P:gamma-aminobutyric acid catabolic process; F:succinate-semialdehyde dehydrogenase (NAD+) activity; C:cytoplasm	EC:1.2.1.16; EC:1.2.1.24	Succinate-semialdehyde dehydrogenase (NAD(P)(+)); Succinate-semialdehyde dehydrogenase (NAD(+))			Nucleus|Mitochondrion|Endoplasmic reticulum	OTHER
85	PTTG_00372	glutathione synthetase	0	P:GO:0006750; F:GO:0000287; F:GO:0004363; F:GO:0005524; F:GO:0043295; C:GO:0005829	P:glutathione biosynthetic process; F:magnesium ion binding; F:glutathione synthase activity; F:ATP binding; F:glutathione binding; C:cytosol	EC:6.3.2.3	Glutathione synthase			Nucleus|Mitochondrion|Endoplasmic reticulum	OTHER	GSH_synth_ATP superfamily	Eukaryotic glutathione synthase, ATP binding domain; Eukaryotic glutathione synthase, ATP binding domain.
21	PTTG_01641	exosome complex component RRP45	0	P:GO:0000467; P:GO:0016075; P:GO:0034473; P:GO:0034475; P:GO:0034476; P:GO:0071028; P:GO:0071035; P:GO:0071038; F:GO:0035925; C:GO:0000176; C:GO:0000177; C:GO:0005730	P:exonucleolytic trimming to generate mature 3'-end of 5.8S rRNA from tricistronic rRNA transcript (SSU-rRNA, 5.8S rRNA, LSU-rRNA); P:rRNA catabolic process; P:U1 snRNA 3'-end processing; P:U4 snRNA 3'-end processing; P:U5 snRNA 3'-end processing; P:nuclear mRNA surveillance; P:nuclear polyadenylation-dependent rRNA catabolic process; P:TRAMP-dependent tRNA surveillance pathway; F:mRNA 3'-UTR AU-…					Nucleus|Mitochondrion|Endoplasmic reticulum	OTHER	RNase_PH superfamily	RNase PH-like 3'-5' exoribonucleases; RNase PH-like 3'-5' exoribonucleases are enzymes that catalyze the 3' to 5' processing and decay of RNA substrates. Evolutionarily related members can be fond in prokaryotes, archaea, and eukaryotes. Bacterial ribonuclease PH contains a single copy of this domain, and removes nucleotide residues following the -CCA terminus of tRNA. Polyribonucleotide nucleoti…
51	PTTG_01669	uncharacterized protein PtA15_16A248	4.50622e-139	P:GO:0006913; F:GO:0005096; C:GO:0005643; C:GO:0005737	P:nucleocytoplasmic transport; F:GTPase activator activity; C:nuclear pore; C:cytoplasm					Nucleus|Mitochondrion|Endoplasmic reticulum	OTHER	PH-like superfamily	Pleckstrin homology-like domain; The PH-like family includes the PH domain, both the Shc-like and IRS-like PTB domains, the ran-binding domain, the EVH1 domain, a domain in neurobeachin and the third domain of FERM. All of these domains have a PH fold, but lack significant sequence similarity. They are generally involved in targeting to protein to the appropriate cellular location or interacting …
13	PTTG_01758	40S ribosomal protein S0	1.8781e-162	P:GO:0000028; P:GO:0002181; F:GO:0003735; C:GO:0022627	P:ribosomal small subunit assembly; P:cytoplasmic translation; F:structural constituent of ribosome; C:cytosolic small ribosomal subunit					Nucleus|Mitochondrion|Endoplasmic reticulum	OTHER	PTZ00254 superfamily	40S ribosomal protein SA; Provisional
76	PTTG_01903	uncharacterized protein PtA15_1A609	0	F:GO:0046872; C:GO:0005743	F:metal ion binding; C:mitochondrial inner membrane					Nucleus|Mitochondrion|Endoplasmic reticulum	mTP	PqqL superfamily	Predicted Zn-dependent peptidase, M16 family [General function prediction only]; Predicted Zn-dependent peptidase, M16 family [General function prediction only].
55	PTTG_02090	uncharacterized protein PtA15_5A289	0	P:GO:0006334; C:GO:0005634	P:nucleosome assembly; C:nucleus					Nucleus|Mitochondrion|Endoplasmic reticulum	OTHER	PTZ00007 superfamily	(NAP-L) nucleosome assembly protein -L; Provisional
66	PTTG_02169	hypothetical protein PTTG_02169	0							Nucleus|Mitochondrion|Endoplasmic reticulum	OTHER	Hydrolase_4 superfamily	Serine aminopeptidase, S33; This domain is found in bacteria and eukaryotes and is approximately 110 amino acids in length. It is found in association with pfam00561. The majority of the members in this family carry the exopeptidase active-site residues of Ser-122, Asp-239 and His-269 as in UniProtKB:Q7ZWC2.
101	PTTG_02620	mitochondrial-processing peptidase subunit beta	0	P:GO:0006627; F:GO:0004222; F:GO:0046872; C:GO:0017087	P:protein processing involved in protein targeting to mitochondrion; F:metalloendopeptidase activity; F:metal ion binding; C:mitochondrial processing peptidase complex	EC:3.4.24	Acting on peptide bonds (peptidases)			Nucleus|Mitochondrion|Endoplasmic reticulum	mTP	PqqL superfamily	Predicted Zn-dependent peptidase, M16 family [General function prediction only]; Predicted Zn-dependent peptidase, M16 family [General function prediction only].
71	PTTG_03025	hypothetical protein PTTG_03025	2.74951e-132							Nucleus|Endoplasmic reticulum	OTHER	Pyrid_ox_like superfamily	Pyridoxamine 5'-phosphate oxidase like; This domain, approximately 140 residues in length, is mainly found in general stress proteins in various Xanthomonas species. It is composed of a six-stranded antiparallel beta-barrel flanked by five alpha-helices and can bind to FMN and FAD, suggesting that it may help the bacteria to react against the oxidative stress induced by the defense mechanisms of …
64	PTTG_03284	large subunit ribosomal protein LP0	4.47103e-180	P:GO:0000027; P:GO:0002181; F:GO:0003735; F:GO:0070180; C:GO:0022625	P:ribosomal large subunit assembly; P:cytoplasmic translation; F:structural constituent of ribosome; F:large ribosomal subunit rRNA binding; C:cytosolic large ribosomal subunit					Nucleus|Mitochondrion|Endoplasmic reticulum	OTHER	Ribosomal_L10_P0 superfamily	Ribosomal protein L10 family; composed of the large subunit ribosomal protein called L10 in bacteria, P0 in eukaryotes, and L10e in archaea, as well as uncharacterized P0-like eukaryotic proteins. In all three kingdoms, L10 forms a tight complex with multiple copies of the small acidic protein L12(e). This complex forms a stalk structure on the large subunit of the ribosome. The N-terminal domain…
47	PTTG_03499	Translation elongation factor 1 beta	9.18228e-136	P:GO:0006414; F:GO:0003746; F:GO:0005085; C:GO:0005829; C:GO:0005853	P:translational elongation; F:translation elongation factor activity; F:guanyl-nucleotide exchange factor activity; C:cytosol; C:eukaryotic translation elongation factor 1 complex					Mitochondrion|Endoplasmic reticulum	OTHER	EF1_GNE, GST_C, EF-1 superfamily	EF-1 guanine nucleotide exchange domain; This family is the guanine nucleotide exchange domain of EF-1 beta and EF-1 delta chains.
52	PTTG_03524	uncharacterized protein PtA15_18A136	4.58311e-166	P:GO:0007266; F:GO:0005094; F:GO:0005515; C:GO:0005829; C:GO:0016020	P:Rho protein signal transduction; F:Rho GDP-dissociation inhibitor activity; F:protein binding; C:cytosol; C:membrane					Nucleus|Mitochondrion|Endoplasmic reticulum	OTHER	Rho_GDI superfamily	RHO protein GDP dissociation inhibitor; RHO protein GDP dissociation inhibitor.
96	PTTG_04091	secretory pathway GDP dissociation inhibitor 1	0	P:GO:0007264; P:GO:0015031; P:GO:0016192; F:GO:0005093; C:GO:0005829	P:small GTPase-mediated signal transduction; P:protein transport; P:vesicle-mediated transport; F:Rab GDP-dissociation inhibitor activity; C:cytosol					Nucleus|Mitochondrion|Endoplasmic reticulum	OTHER	NADB_Rossmann superfamily	Rossmann-fold NAD(P)(+)-binding proteins; A large family of proteins that share a Rossmann-fold NAD(P)H/NAD(P)(+) binding (NADB) domain. The NADB domain is found in numerous dehydrogenases of metabolic pathways such as glycolysis, and many other redox enzymes. NAD binding involves numerous hydrogen-bonds and van der Waals contacts, in particular H-bonding of residues in a turn between the first s…
104	PTTG_04566	UDP-N-acetylglucosamine pyrophosphorylase	0	P:GO:0006048; F:GO:0003977	P:UDP-N-acetylglucosamine biosynthetic process; F:UDP-N-acetylglucosamine diphosphorylase activity	EC:2.7.7.23	UDP-N-acetylglucosamine diphosphorylase			Nucleus|Mitochondrion|Endoplasmic reticulum	OTHER	Glyco_tranf_GTA_type superfamily	Glycosyltransferase family A (GT-A) includes diverse families of glycosyl transferases with a common GT-A type structural fold; Glycosyltransferases (GTs) are enzymes that synthesize oligosaccharides, polysaccharides, and glycoconjugates by transferring the sugar moiety from an activated nucleotide-sugar donor to an acceptor molecule, which may be a growing oligosaccharide, a lipid, or a protein.…
60	PTTG_05810	20S proteasome subunit beta 1	7.22072e-151	P:GO:0043161; F:GO:0004298; C:GO:0005634; C:GO:0005829; C:GO:0019774	P:proteasome-mediated ubiquitin-dependent protein catabolic process; F:threonine-type endopeptidase activity; C:nucleus; C:cytosol; C:proteasome core complex, beta-subunit complex	EC:3.4.25	Acting on peptide bonds (peptidases)			Nucleus|Endoplasmic reticulum	OTHER	Ntn_hydrolase superfamily	The Ntn hydrolases (N-terminal nucleophile) are a diverse superfamily of of enzymes that are activated autocatalytically via an N-terminally lcated nucleophilic amino acid. N-terminal nucleophile (NTN-) hydrolase superfamily, which contains a four-layered alpha, beta, beta, alpha core structure. This family of hydrolases includes penicillin acylase, the 20S proteasome alpha and beta subunits, and…
91	PTTG_06268	hypothetical protein PTTG_06268	3.23682e-151	P:GO:0006749; F:GO:0004364	P:glutathione metabolic process; F:glutathione transferase activity	EC:2.5.1.18	Glutathione transferase			Nucleus|Endoplasmic reticulum	OTHER	Thioredoxin_like, GST_C_3 superfamily	Protein Disulfide Oxidoreductases and Other Proteins with a Thioredoxin fold; The thioredoxin (TRX)-like superfamily is a large, diverse group of proteins containing a TRX fold. Many members contain a classic TRX domain with a redox active CXXC motif. They function as protein disulfide oxidoreductases (PDOs), altering the redox state of target proteins via the reversible oxidation of their active…
3	PTTG_07437	alpha beta-hydrolase		P:GO:0006508; F:GO:0004252	P:proteolysis; F:serine-type endopeptidase activity					Nucleus|Endoplasmic reticulum	OTHER	Peptidase_S9 superfamily	Prolyl oligopeptidase family; Prolyl oligopeptidase family.
110	PTTG_07572	phosphomannomutase	0	P:GO:0006013; P:GO:0006487; P:GO:0009298; F:GO:0003723; F:GO:0004615; F:GO:0046872; C:GO:0005829	P:mannose metabolic process; P:protein N-linked glycosylation; P:GDP-mannose biosynthetic process; F:RNA binding; F:phosphomannomutase activity; F:metal ion binding; C:cytosol	EC:5.4.2.8	Phosphomannomutase			Nucleus|Mitochondrion|Endoplasmic reticulum	OTHER	HAD_like superfamily	Haloacid Dehalogenase-like Hydrolases; The haloacid dehalogenase (HAD) superfamily includes carbon and phosphorus hydrolases such as 2-haloalkonoate dehalogenase, epoxide hydrolase, phosphoserine phosphatase, phosphomannomutase, phosphoglycolate phosphatase, P-type ATPase, among others. These proteins catalyze nucleophilic substitution reactions at phosphorus or carbon centers, using a conserved …
111	PTTG_07672	proteasome subunit alpha type-2	4.51066e-172	P:GO:0010499; P:GO:0043161; C:GO:0005634; C:GO:0019773; C:GO:0034515	P:proteasomal ubiquitin-independent protein catabolic process; P:proteasome-mediated ubiquitin-dependent protein catabolic process; C:nucleus; C:proteasome core complex, alpha-subunit complex; C:proteasome storage granule					Nucleus|Mitochondrion|Endoplasmic reticulum	OTHER	Ntn_hydrolase superfamily	The Ntn hydrolases (N-terminal nucleophile) are a diverse superfamily of of enzymes that are activated autocatalytically via an N-terminally lcated nucleophilic amino acid. N-terminal nucleophile (NTN-) hydrolase superfamily, which contains a four-layered alpha, beta, beta, alpha core structure. This family of hydrolases includes penicillin acylase, the 20S proteasome alpha and beta subunits, and…
88	PTTG_07863	hypothetical protein PTTG_07863	6.12309e-111	F:GO:0016791; F:GO:0046872	F:phosphatase activity; F:metal ion binding	EC:3.1.3	Acting on ester bonds			Nucleus|Endoplasmic reticulum	OTHER	HAD_like superfamily	Haloacid Dehalogenase-like Hydrolases; The haloacid dehalogenase (HAD) superfamily includes carbon and phosphorus hydrolases such as 2-haloalkonoate dehalogenase, epoxide hydrolase, phosphoserine phosphatase, phosphomannomutase, phosphoglycolate phosphatase, P-type ATPase, among others. These proteins catalyze nucleophilic substitution reactions at phosphorus or carbon centers, using a conserved …
117	PTTG_08248	succinyl-CoA synthetase beta subunit	0	P:GO:0006099; P:GO:0006104; F:GO:0000287; F:GO:0004775; F:GO:0005524; C:GO:0005739; C:GO:0042709	P:tricarboxylic acid cycle; P:succinyl-CoA metabolic process; F:magnesium ion binding; F:succinate-CoA ligase (ADP-forming) activity; F:ATP binding; C:mitochondrion; C:succinate-CoA ligase complex	EC:6.2.1.5	Succinate--CoA ligase (ADP-forming)			Nucleus|Mitochondrion|Endoplasmic reticulum	mTP	SucC superfamily	Succinyl-CoA synthetase, beta subunit [Energy production and conversion]; Succinyl-CoA synthetase, beta subunit is part of the Pathway/BioSystem: TCA cycle
120	PTTG_08656	hypothetical protein PTTG_08656	0	P:GO:0001731; F:GO:0003729; F:GO:0003743; F:GO:0005525; F:GO:0031369; F:GO:1990856; C:GO:0005840; C:GO:0005850; C:GO:0016282; C:GO:0043614	P:formation of translation preinitiation complex; F:mRNA binding; F:translation initiation factor activity; F:GTP binding; F:translation initiation factor binding; F:methionyl-initiator methionine tRNA binding; C:ribosome; C:eukaryotic translation initiation factor 2 complex; C:eukaryotic 43S preinitiation complex; C:multi-eIF complex					Nucleus|Mitochondrion|Endoplasmic reticulum	OTHER	eIF-5_eIF-2B superfamily	Domain found in IF2B/IF5; This family includes the N terminus of eIF-5, and the C terminus of eIF-2 beta. This region corresponds to the whole of the archaebacterial eIF-2 beta homolog. The region contains a putative zinc binding C4 finger.
46	PTTG_09356	translationally-controlled tumor protein	8.76136e-108	F:GO:0005509; C:GO:0005737	F:calcium ion binding; C:cytoplasm					Nucleus|Endoplasmic reticulum	OTHER	TCTP superfamily	Translationally controlled tumour protein; Translationally controlled tumor protein.
97	PTTG_09553	RuvB-like helicase 1	0	P:GO:0000492; P:GO:0006281; P:GO:0006338; P:GO:0006357; F:GO:0005524; F:GO:0009378; F:GO:0016887; F:GO:0036121; F:GO:0043139; F:GO:0061749; F:GO:1990518; C:GO:0000812; C:GO:0031011; C:GO:0035267; C:GO:0097255	P:box C/D snoRNP assembly; P:DNA repair; P:chromatin remodeling; P:regulation of transcription by RNA polymerase II; F:ATP binding; F:four-way junction helicase activity; F:ATP hydrolysis activity; F:double-stranded DNA helicase activity; F:5'-3' DNA helicase activity; F:forked DNA-dependent helicase activity; F:single-stranded 3'-5' DNA helicase activity; C:Swr1 complex; C:Ino80 complex; C:NuA4 …	EC:3.6.4.12; EC:5.6.2.3; EC:5.6.2.4; EC:3.6.1.15	DNA helicase; n/a; n/a; Nucleoside-triphosphate phosphatase			Nucleus|Mitochondrion|Endoplasmic reticulum	OTHER	TIP49 superfamily	TIP49 P-loop domain; This family consists of the C-terminal region of several eukaryotic and archaeal RuvB-like 1 (Pontin or TIP49a) and RuvB-like 2 (Reptin or TIP49b) proteins. The N-terminal domain contains the pfam00004 domain. In zebrafish, the liebeskummer (lik) mutation, causes development of hyperplastic embryonic hearts. lik encodes Reptin, a component of a DNA-stimulated ATPase complex. …
53	PTTG_09784	uncharacterized protein PtA15_1A536	0	C:GO:0005737	C:cytoplasm					Nucleus|Mitochondrion|Endoplasmic reticulum	OTHER	TktA2, TPP_enzymes superfamily	Transketolase, C-terminal subunit [Carbohydrate transport and metabolism]; Transketolase, C-terminal subunit [Carbohydrate transport and metabolism].
19	PTTG_09796	Dihydroxyacetone kinase 2	0	P:GO:0019588; F:GO:0004371; F:GO:0005524; F:GO:0050354; C:GO:0005829	P:anaerobic glycerol catabolic process; F:glycerone kinase activity; F:ATP binding; F:triokinase activity; C:cytosol	EC:2.7.1.29; EC:2.7.1.28	Glycerone kinase; Triokinase			Nucleus|Mitochondrion|Endoplasmic reticulum	OTHER	PRK14479 superfamily	dihydroxyacetone kinase; Provisional
89	PTTG_09870	hypothetical protein PTTG_09870	0	P:GO:0009086; P:GO:0009088; P:GO:0009090; F:GO:0004412; F:GO:0050661; F:GO:0070403	P:methionine biosynthetic process; P:threonine biosynthetic process; P:homoserine biosynthetic process; F:homoserine dehydrogenase activity; F:NADP binding; F:NAD+ binding	EC:1.1.1.3	Homoserine dehydrogenase			Nucleus|Mitochondrion|Endoplasmic reticulum	OTHER	thrA superfamily	bifunctional aspartokinase I/homoserine dehydrogenase I; Provisional
33	PTTG_09971	hypothetical protein PTTG_09971	1.61457e-76	C:GO:0005737	C:cytoplasm					Cytoplasm|Nucleus|Endoplasmic reticulum	OTHER	DUF3759 superfamily	Protein of unknown function (DUF3759); This family of proteins is found in eukaryotes. Proteins in this family are typically between 107 and 132 amino acids in length. There is a single completely conserved residue H that may be functionally important.
61	PTTG_12239	hypothetical protein, variant, partial	0	C:GO:0005737; C:GO:0008541	C:cytoplasm; C:proteasome regulatory particle, lid subcomplex					Nucleus|Endoplasmic reticulum	OTHER	RPN5 superfamily	26S proteasome regulatory complex component [Posttranslational modification, protein turnover, chaperones]; 26S proteasome regulatory complex component [Posttranslational modification, protein turnover, chaperones].
92	PTTG_27324	uncharacterized protein PtA15_6A158	0							Nucleus|Mitochondrion|Endoplasmic reticulum	OTHER	DUF4336 superfamily	Domain of unknown function (DUF4336); Domain of unknown function (DUF4336).
34	PTTG_27503	kinesin family member C1	5.20404e-79	P:GO:0007015; P:GO:0032220; P:GO:0044396; P:GO:1902404; F:GO:0003786; C:GO:0005884; C:GO:0030479; C:GO:0070648; C:GO:0110085; C:GO:1990819	P:actin filament organization; P:plasma membrane fusion involved in cytogamy; P:actin cortical patch organization; P:mitotic actomyosin contractile ring contraction; F:actin lateral binding; C:actin filament; C:actin cortical patch; C:formin-nucleated actin cable; C:mitotic actomyosin contractile ring; C:mating projection actin fusion focus					Nucleus|Endoplasmic reticulum	OTHER	Tropomyosin_1 superfamily	Tropomyosin like; This family is a set of eukaryotic tropomyosins. Within the yeast Tpm1 and Tpm2, biochemical and sequence analyses indicate that Tpm2p spans four actin monomers along a filament, whereas Tpm1p spans five. Despite its shorter length, Tpm2p can compete with Tpm1p for binding to F-actin. Over-expression of Tpm2p in vivo alters the axial budding of haploids to a bipolar pattern, and…

## Sheet: Blast2GO Annotations
	Tags	SeqName	Description	Length	#Hits	e-Value	sim mean	#GO	GO IDs	GO Names	Enzyme Codes	Enzyme Names	InterPro IDs	InterPro GO IDs	InterPro GO Names
true	[INTERPRO]	PSTG_08642		1114									G3DSA:3.90.70.80 (GENE3D); IPR018289 (PFAM); mobidb-lite (MOBIDB_LITE); IPR052579 (PANTHER); cd22744 (CDD)	no GO terms	no GO terms
true	[INTERPRO, ANNOTATED]	PTTG_07281		660				2	F:GO:0005524; F:GO:0016887	F:ATP binding; F:ATP hydrolysis activity			PR00301 (PRINTS); G3DSA:3.30.420.40 (GENE3D); IPR029048 (G3DSA:1.20.1270.GENE3D); G3DSA:3.30.420.40 (GENE3D); G3DSA:3.90.640.10 (GENE3D); IPR013126 (PFAM); IPR029047 (G3DSA:2.60.34.GENE3D); IPR013126 (PANTHER); IPR042050 (CDD); IPR029048 (SUPERFAMILY); IPR043129 (SUPERFAMILY); IPR029047 (SUPERFAMILY); IPR043129 (SUPERFAMILY)	F:GO:0005524; F:GO:0016887	F:ATP binding; F:ATP hydrolysis activity
true	[INTERPRO, ANNOTATED]	PTTG_07437	alpha beta-hydrolase	755				2	P:GO:0006508; F:GO:0004252	P:proteolysis; F:serine-type endopeptidase activity			IPR001375 (PFAM); IPR029058 (G3DSA:3.40.50.GENE3D); PTHR42776 (PANTHER); IPR029058 (SUPERFAMILY); SSF82171 (SUPERFAMILY)	P:GO:0006508; F:GO:0004252; F:GO:0008236	P:proteolysis; F:serine-type endopeptidase activity; F:serine-type peptidase activity
true	[INTERPRO, ANNOTATED]	PTTG_06742	dipeptidyl aminopeptidase	915				4	P:GO:0006508; F:GO:0008236; F:GO:0008239; C:GO:0005886	P:proteolysis; F:serine-type peptidase activity; F:dipeptidyl-peptidase activity; C:plasma membrane			IPR001375 (PFAM); IPR002469 (PFAM); G3DSA:2.140.10.30 (GENE3D); IPR029058 (G3DSA:3.40.50.GENE3D); mobidb-lite (MOBIDB_LITE); IPR050278 (PANTHER); IPR029058 (SUPERFAMILY); SSF82171 (SUPERFAMILY)	P:GO:0006508; F:GO:0008236; F:GO:0008239; C:GO:0005886	P:proteolysis; F:serine-type peptidase activity; F:dipeptidyl-peptidase activity; C:plasma membrane
true	[INTERPRO]	PGTG_21560	hypothetical protein PGTG_21560	734									mobidb-lite (MOBIDB_LITE)	no GO terms	no GO terms
true	[INTERPRO, ANNOTATED]	PTTG_03798	NADH dehydrogenase (quinone) G subunit	747				3	F:GO:0016651; F:GO:0051536; C:GO:0016020	F:oxidoreductase activity, acting on NAD(P)H; F:iron-sulfur cluster binding; C:membrane			IPR019574 (SMART); G3DSA:3.40.50.740 (GENE3D); IPR054351 (PFAM); IPR006963 (PFAM); G3DSA:3.30.200.210 (GENE3D); G3DSA:3.30.70.20 (GENE3D); IPR006656 (PFAM); IPR019574 (PFAM); PF13510 (PFAM); G3DSA:3.10.20.740 (GENE3D); IPR015405 (PFAM); mobidb-lite (MOBIDB_LITE); IPR050123 (PANTHER); IPR001041 (PROSITE_PROFILES); IPR006963 (PROSITE_PROFILES); IPR019574 (PROSITE_PROFILES); IPR001041 (CDD); cd02773…	F:GO:0016491; F:GO:0016651; F:GO:0051536; C:GO:0016020	F:oxidoreductase activity; F:oxidoreductase activity, acting on NAD(P)H; F:iron-sulfur cluster binding; C:membrane
true	[INTERPRO]	PTTG_09276	Proteophosphoglycan ppg4	725									IPR018803 (PFAM); PTHR33939 (PANTHER)	no GO terms	no GO terms
true	[INTERPRO, ANNOTATED]	PSTG	Ras1 guanine nucleotide exchange factor	2422				3	P:GO:0007265; F:GO:0005085; C:GO:0005886	P:Ras protein signal transduction; F:guanyl-nucleotide exchange factor activity; C:plasma membrane			IPR001895 (SMART); IPR001895 (PFAM); IPR000651 (PFAM); IPR036964 (G3DSA:1.10.840.GENE3D); G3DSA:1.20.870.10 (GENE3D); mobidb-lite (MOBIDB_LITE); IPR008937 (PANTHER); IPR000651 (PROSITE_PROFILES); IPR001895 (PROSITE_PROFILES); IPR000651 (CDD); IPR023578 (SUPERFAMILY)	P:GO:0007264; P:GO:0007265; F:GO:0005085; C:GO:0005886	P:small GTPase-mediated signal transduction; P:Ras protein signal transduction; F:guanyl-nucleotide exchange factor activity; C:plasma membrane
true	[INTERPRO, ANNOTATED]	PTTG_29181	spermidine synthase	759				3	P:GO:0019878; F:GO:0004753; C:GO:0005737	P:lysine biosynthetic process via aminoadipic acid; F:saccharopine dehydrogenase activity; C:cytoplasm			PF01564 (PFAM); G3DSA:1.10.1870.10 (GENE3D); IPR029063 (G3DSA:3.40.50.GENE3D); G3DSA:3.40.50.720 (GENE3D); IPR037163 (G3DSA:2.30.140.GENE3D); IPR005097 (PFAM); IPR032095 (PFAM); G3DSA:3.30.360.10 (GENE3D); IPR035246 (PFAM); IPR051168 (PANTHER); IPR030374 (PROSITE_PROFILES); IPR001045 (HAMAP); cd02440 (CDD); IPR029063 (SUPERFAMILY); IPR036291 (SUPERFAMILY); SSF55347 (SUPERFAMILY)	P:GO:0019878; F:GO:0003824; F:GO:0004753; C:GO:0005737	P:lysine biosynthetic process via aminoadipic acid; F:catalytic activity; F:saccharopine dehydrogenase activity; C:cytoplasm
true	[INTERPRO, ANNOTATED]	PTTG_26408	V-type ATPase	690				5	P:GO:0046034; P:GO:1902600; F:GO:0005524; F:GO:0046961; C:GO:0000329	P:ATP metabolic process; P:proton transmembrane transport; F:ATP binding; F:proton-transporting ATPase activity, rotational mechanism; C:fungal-type vacuole membrane			G3DSA:2.40.50.100 (GENE3D); IPR023366 (G3DSA:2.40.30.GENE3D); IPR055190 (PFAM); IPR027417 (G3DSA:3.40.50.GENE3D); IPR004100 (PFAM); IPR000194 (PFAM); IPR024034 (G3DSA:1.10.1140.GENE3D); IPR031686 (PFAM); IPR022878 (PANTHER); IPR022878 (HAMAP); cd01134 (CDD); cd18119 (CDD); cd18111 (CDD); SSF47917 (SUPERFAMILY); IPR036121 (SUPERFAMILY); IPR027417 (SUPERFAMILY)	P:GO:0046034; P:GO:1902600; F:GO:0005524; F:GO:0046961; C:GO:0000329	P:ATP metabolic process; P:proton transmembrane transport; F:ATP binding; F:proton-transporting ATPase activity, rotational mechanism; C:fungal-type vacuole membrane
true	[INTERPRO, BLASTED, MAPPED, ANNOTATED]	PTTG_00226	26S proteasome regulatory subunit 6B	416	10	0	98.2	12	P:GO:0043161; P:GO:0045899; P:GO:0070682; P:GO:1901800; F:GO:0005524; F:GO:0008233; F:GO:0016887; F:GO:0036402; F:GO:0042802; C:GO:0000785; C:GO:0008540; C:GO:0034399	P:proteasome-mediated ubiquitin-dependent protein catabolic process; P:positive regulation of RNA polymerase II transcription preinitiation complex assembly; P:proteasome regulatory particle assembly; P:positive regulation of proteasomal protein catabolic process; F:ATP binding; F:peptidase activity; F:ATP hydrolysis activity; F:proteasome-activating activity; F:identical protein binding; C:chrom…	EC:3.4; EC:5.6.1.5; EC:3.6.1.15	Acting on peptide bonds (peptidases); Proteasome ATPase; Nucleoside-triphosphate phosphatase	IPR003593 (SMART); IPR003959 (PFAM); IPR032501 (PFAM); IPR012340 (G3DSA:2.40.50.GENE3D); IPR027417 (G3DSA:3.40.50.GENE3D); G3DSA:1.10.8.60 (GENE3D); IPR050221 (PANTHER); cd19502 (CDD); IPR027417 (SUPERFAMILY)	F:GO:0005524; F:GO:0016887	F:ATP binding; F:ATP hydrolysis activity
true	[INTERPRO, BLASTED, MAPPED, ANNOTATED]	PTTG_08592	3-isopropylmalate dehydrogenase	379	10	0	96.7	5	P:GO:0009098; F:GO:0000287; F:GO:0003862; F:GO:0051287; C:GO:0005829	P:L-leucine biosynthetic process; F:magnesium ion binding; F:3-isopropylmalate dehydrogenase activity; F:NAD binding; C:cytosol	EC:1.1.1.85	3-isopropylmalate dehydrogenase	IPR024084 (SMART); IPR024084 (PFAM); G3DSA:3.40.718.10 (GENE3D); IPR004429 (PANTHER); SSF53659 (SUPERFAMILY)	P:GO:0009098; F:GO:0003862; C:GO:0005829	P:L-leucine biosynthetic process; F:3-isopropylmalate dehydrogenase activity; C:cytosol
true	[INTERPRO, BLASTED, MAPPED, ANNOTATED]	PTTG_01758	40S ribosomal protein S0	296	10	1.8781e-162	98.09	4	P:GO:0000028; P:GO:0002181; F:GO:0003735; C:GO:0022627	P:ribosomal small subunit assembly; P:cytoplasmic translation; F:structural constituent of ribosome; C:cytosolic small ribosomal subunit			IPR001865 (PRINTS); G3DSA:3.40.50.10490 (GENE3D); IPR001865 (PFAM); IPR005707 (PANTHER); IPR027498 (HAMAP); IPR001865 (CDD); IPR023591 (SUPERFAMILY)	P:GO:0006412; F:GO:0003735; C:GO:0005840; C:GO:0015935	P:translation; F:structural constituent of ribosome; C:ribosome; C:small ribosomal subunit
true	[INTERPRO, BLASTED, MAPPED, ANNOTATED]	PSTG_03501	actin	375	10	0	99.65	4	F:GO:0005524; F:GO:0016787; C:GO:0005737; C:GO:0015629	F:ATP binding; F:hydrolase activity; C:cytoplasm; C:actin cytoskeleton	EC:3	Hydrolases	IPR004000 (PRINTS); IPR004000 (SMART); IPR004000 (PFAM); G3DSA:3.30.420.40 (GENE3D); G3DSA:3.90.640.10 (GENE3D); G3DSA:3.30.420.40 (GENE3D); IPR004000 (PANTHER); cd10224 (CDD); IPR043129 (SUPERFAMILY); IPR043129 (SUPERFAMILY)	no GO terms	no GO terms
true	[INTERPRO, BLASTED, MAPPED, ANNOTATED]	PTTG_12630	Arginase, catabolizes arginine to ornithine and urea	320	10	0	96.24	6	P:GO:0000050; P:GO:0006525; F:GO:0004053; F:GO:0030145; C:GO:0005634; C:GO:0005829	P:urea cycle; P:arginine metabolic process; F:arginase activity; F:manganese ion binding; C:nucleus; C:cytosol	EC:3.5.3.1	Arginase	IPR006035 (PRINTS); IPR006035 (PIRSF); G3DSA:3.40.800.10 (GENE3D); IPR006035 (PFAM); IPR006035 (PANTHER); IPR006035 (PROSITE_PROFILES); IPR014033 (CDD); IPR023696 (SUPERFAMILY)	P:GO:0006525; P:GO:0019547; F:GO:0004053; F:GO:0030145; F:GO:0046872; C:GO:0005634; C:GO:0005737; C:GO:0005829	P:arginine metabolic process; P:obsolete arginine catabolic process to ornithine; F:arginase activity; F:manganese ion binding; F:metal ion binding; C:nucleus; C:cytoplasm; C:cytosol
true	[INTERPRO, BLASTED, MAPPED, ANNOTATED]	PTTG_01840	ATP synthase subunit beta, mitochondrial	542	10	0	98.2	9	P:GO:0042776; P:GO:1902600; F:GO:0005524; F:GO:0016887; F:GO:0043531; F:GO:0046933; F:GO:0046961; C:GO:0005743; C:GO:0045259	P:proton motive force-driven mitochondrial ATP synthesis; P:proton transmembrane transport; F:ATP binding; F:ATP hydrolysis activity; F:ADP binding; F:proton-transporting ATP synthase activity, rotational mechanism; F:proton-transporting ATPase activity, rotational mechanism; C:mitochondrial inner membrane; C:proton-transporting ATP synthase complex	EC:6; EC:7.2.2; EC:3.6.1.15	Ligases; Catalysing the translocation of inorganic cations; Nucleoside-triphosphate phosphatase	IPR003593 (SMART); IPR024034 (G3DSA:1.10.1140.GENE3D); PIRSF039072 (PIRSF); IPR027417 (G3DSA:3.40.50.GENE3D); G3DSA:2.40.10.170 (GENE3D); IPR004100 (PFAM); IPR055190 (PFAM); IPR000194 (PFAM); IPR050053 (PANTHER); IPR005722 (HAMAP); cd18110 (CDD); cd18115 (CDD); cd01133 (CDD); IPR027417 (SUPERFAMILY); SSF47917 (SUPERFAMILY); IPR036121 (SUPERFAMILY)	P:GO:0015986; P:GO:0042776; P:GO:0046034; P:GO:1902600; F:GO:0005524; F:GO:0046933; C:GO:0005753; C:GO:0045259; C:GO:0045261	P:proton motive force-driven ATP synthesis; P:proton motive force-driven mitochondrial ATP synthesis; P:ATP metabolic process; P:proton transmembrane transport; F:ATP binding; F:proton-transporting ATP synthase activity, rotational mechanism; C:obsolete mitochondrial proton-transporting ATP synthase complex; C:proton-transporting ATP synthase complex; C:obsolete proton-transporting ATP synthase c…
true	[INTERPRO, BLASTED, MAPPED, ANNOTATED]	PGTG_12204	beta-tubulin	448	10	0	99.65	8	P:GO:0000226; P:GO:0000278; F:GO:0003924; F:GO:0005200; F:GO:0005525; F:GO:0046872; C:GO:0005737; C:GO:0005874	P:microtubule cytoskeleton organization; P:mitotic cell cycle; F:GTPase activity; F:structural constituent of cytoskeleton; F:GTP binding; F:metal ion binding; C:cytoplasm; C:microtubule	EC:3.6.1.15	Nucleoside-triphosphate phosphatase	IPR002453 (PRINTS); IPR000217 (PRINTS); IPR003008 (SMART); IPR018316 (SMART); IPR023123 (G3DSA:1.10.287.GENE3D); IPR036525 (G3DSA:3.40.50.GENE3D); IPR018316 (PFAM); IPR037103 (G3DSA:3.30.1330.GENE3D); IPR003008 (PFAM); mobidb-lite (MOBIDB_LITE); IPR000217 (PANTHER); cd02187 (CDD); IPR036525 (SUPERFAMILY); IPR008280 (SUPERFAMILY)	P:GO:0007017; F:GO:0003924; F:GO:0005200; F:GO:0005525; C:GO:0005874	P:microtubule-based process; F:GTPase activity; F:structural constituent of cytoskeleton; F:GTP binding; C:microtubule
true	[INTERPRO, BLASTED, MAPPED, ANNOTATED]	PSTG_02641	Cyclin-dependent kinase catalytic subunit	294	10	0	98.82	11	P:GO:0000082; P:GO:0006468; P:GO:0007165; P:GO:0010389; P:GO:0010468; F:GO:0004693; F:GO:0005524; F:GO:0030332; C:GO:0000307; C:GO:0005634; C:GO:0005737	P:G1/S transition of mitotic cell cycle; P:protein phosphorylation; P:signal transduction; P:regulation of G2/M transition of mitotic cell cycle; P:regulation of gene expression; F:cyclin-dependent protein serine/threonine kinase activity; F:ATP binding; F:cyclin binding; C:cyclin-dependent protein kinase holoenzyme complex; C:nucleus; C:cytoplasm	EC:2.7.11.22	Cyclin-dependent kinase	IPR000719 (SMART); G3DSA:3.30.200.20 (GENE3D); G3DSA:1.10.510.10 (GENE3D); IPR000719 (PFAM); IPR050108 (PANTHER); IPR000719 (PROSITE_PROFILES); cd07835 (CDD); IPR011009 (SUPERFAMILY)	P:GO:0000082; P:GO:0006468; P:GO:0007165; P:GO:0010033; P:GO:0010389; P:GO:0010468; F:GO:0004672; F:GO:0004674; F:GO:0004693; F:GO:0005524; F:GO:0030332; C:GO:0000307; C:GO:0005634; C:GO:0005737	P:G1/S transition of mitotic cell cycle; P:protein phosphorylation; P:signal transduction; P:obsolete response to organic substance; P:regulation of G2/M transition of mitotic cell cycle; P:regulation of gene expression; F:protein kinase activity; F:protein serine/threonine kinase activity; F:cyclin-dependent protein serine/threonine kinase activity; F:ATP binding; F:cyclin binding; C:cyclin-depe…
true	[INTERPRO, BLASTED, MAPPED, ANNOTATED]	PTTG_09796	Dihydroxyacetone kinase 2	615	10	0	93.93	5	P:GO:0019588; F:GO:0004371; F:GO:0005524; F:GO:0050354; C:GO:0005829	P:anaerobic glycerol catabolic process; F:glycerone kinase activity; F:ATP binding; F:triokinase activity; C:cytosol	EC:2.7.1.29; EC:2.7.1.28	Glycerone kinase; Triokinase	IPR004007 (SMART); IPR004006 (PFAM); G3DSA:3.30.1180.20 (GENE3D); IPR004007 (PFAM); G3DSA:3.40.50.10440 (GENE3D); IPR036117 (G3DSA:1.25.40.GENE3D); mobidb-lite (MOBIDB_LITE); IPR050861 (PANTHER); IPR004007 (PROSITE_PROFILES); IPR004006 (PROSITE_PROFILES); SSF82549 (SUPERFAMILY); IPR036117 (SUPERFAMILY)	P:GO:0006071; P:GO:0019563; F:GO:0004371; C:GO:0005829	P:glycerol metabolic process; P:glycerol catabolic process; F:glycerone kinase activity; C:cytosol
true	[INTERPRO, BLASTED, MAPPED, ANNOTATED]	PTTG_04893	eukaryotic translation initiation factor 5A	159	10	1.10751e-114	100	7	P:GO:0006413; P:GO:0045901; P:GO:0045905; F:GO:0003723; F:GO:0003743; F:GO:0003746; F:GO:0043022	P:translational initiation; P:positive regulation of translational elongation; P:positive regulation of translational termination; F:RNA binding; F:translation initiation factor activity; F:translation elongation factor activity; F:ribosome binding			IPR020189 (SMART); IPR012340 (G3DSA:2.40.50.GENE3D); IPR048670 (PFAM); IPR014722 (G3DSA:2.30.30.GENE3D); IPR020189 (PFAM); IPR001884 (PIRSF); IPR001884 (PANTHER); cd04468 (CDD); IPR012340 (SUPERFAMILY); IPR008991 (SUPERFAMILY)	P:GO:0045901; P:GO:0045905; F:GO:0003723; F:GO:0003746; F:GO:0043022	P:positive regulation of translational elongation; P:positive regulation of translational termination; F:RNA binding; F:translation elongation factor activity; F:ribosome binding
true	[INTERPRO, BLASTED, MAPPED, ANNOTATED]	PTTG_01641	exosome complex component RRP45	290	10	0	92.76	12	P:GO:0000467; P:GO:0016075; P:GO:0034473; P:GO:0034475; P:GO:0034476; P:GO:0071028; P:GO:0071035; P:GO:0071038; F:GO:0035925; C:GO:0000176; C:GO:0000177; C:GO:0005730	P:exonucleolytic trimming to generate mature 3'-end of 5.8S rRNA from tricistronic rRNA transcript (SSU-rRNA, 5.8S rRNA, LSU-rRNA); P:rRNA catabolic process; P:U1 snRNA 3'-end processing; P:U4 snRNA 3'-end processing; P:U5 snRNA 3'-end processing; P:nuclear mRNA surveillance; P:nuclear polyadenylation-dependent rRNA catabolic process; P:TRAMP-dependent tRNA surveillance pathway; F:mRNA 3'-UTR AU-…			IPR015847 (PFAM); IPR001247 (PFAM); IPR027408 (G3DSA:3.30.230.GENE3D); IPR050590 (PANTHER); IPR033100 (CDD); IPR036345 (SUPERFAMILY); IPR020568 (SUPERFAMILY)	P:GO:0000467; P:GO:0006396; P:GO:0016075; P:GO:0034427; P:GO:0034473; P:GO:0034475; P:GO:0034476; P:GO:0043928; P:GO:0071028; P:GO:0071035; P:GO:0071038; F:GO:0035925; C:GO:0000176; C:GO:0000177; C:GO:0000178	P:exonucleolytic trimming to generate mature 3'-end of 5.8S rRNA from tricistronic rRNA transcript (SSU-rRNA, 5.8S rRNA, LSU-rRNA); P:RNA processing; P:rRNA catabolic process; P:obsolete nuclear-transcribed mRNA catabolic process, exonucleolytic, 3'-5'; P:U1 snRNA 3'-end processing; P:U4 snRNA 3'-end processing; P:U5 snRNA 3'-end processing; P:obsolete exonucleolytic catabolism of deadenylated mR…
true	[INTERPRO, BLASTED, MAPPED, ANNOTATED]	PTTG_05827	heat shock protein 60	586	10	0	98.55	18	P:GO:0000002; P:GO:0006458; P:GO:0034514; P:GO:0042026; P:GO:0045041; P:GO:0050821; P:GO:0051131; F:GO:0003688; F:GO:0003697; F:GO:0005524; F:GO:0016887; F:GO:0051082; F:GO:0051087; F:GO:0140662; C:GO:0005743; C:GO:0005758; C:GO:0042645; C:GO:0071014	P:mitochondrial genome maintenance; P:'de novo' protein folding; P:mitochondrial unfolded protein response; P:protein refolding; P:protein import into mitochondrial intermembrane space; P:protein stabilization; P:chaperone-mediated protein complex assembly; F:DNA replication origin binding; F:single-stranded DNA binding; F:ATP binding; F:ATP hydrolysis activity; F:unfolded protein binding; F:prot…	EC:3.6.1.15	Nucleoside-triphosphate phosphatase	IPR001844 (PRINTS); IPR027410 (G3DSA:3.30.260.GENE3D); IPR027413 (G3DSA:1.10.560.GENE3D); IPR027409 (G3DSA:3.50.7.GENE3D); IPR002423 (PFAM); mobidb-lite (MOBIDB_LITE); IPR001844 (PANTHER); IPR001844 (HAMAP); IPR001844 (CDD); IPR027410 (SUPERFAMILY); IPR027409 (SUPERFAMILY); IPR027413 (SUPERFAMILY)	P:GO:0042026; F:GO:0005524; F:GO:0140662	P:protein refolding; F:ATP binding; F:ATP-dependent protein folding chaperone
true	[INTERPRO, BLASTED, MAPPED, ANNOTATED]	PTTG_06867	heat shock protein 90	706	10	0	97.15	11	P:GO:0006457; P:GO:0034605; P:GO:0050821; F:GO:0005524; F:GO:0016887; F:GO:0051082; F:GO:0140662; C:GO:0005829; C:GO:0005886; C:GO:0032991; C:GO:0048471	P:protein folding; P:cellular response to heat; P:protein stabilization; F:ATP binding; F:ATP hydrolysis activity; F:unfolded protein binding; F:ATP-dependent protein folding chaperone; C:cytosol; C:plasma membrane; C:protein-containing complex; C:perinuclear region of cytoplasm	EC:3.6.1.15	Nucleoside-triphosphate phosphatase	IPR020575 (PRINTS); IPR003594 (SMART); PF13589 (PFAM); IPR036890 (G3DSA:3.30.565.GENE3D); IPR037196 (G3DSA:1.20.120.GENE3D); G3DSA:3.40.50.11260 (GENE3D); IPR001404 (PFAM); IPR001404 (PIRSF); G3DSA:3.30.230.80 (GENE3D); mobidb-lite (MOBIDB_LITE); IPR001404 (PANTHER); IPR001404 (HAMAP); IPR020575 (CDD); IPR036890 (SUPERFAMILY); IPR020568 (SUPERFAMILY); IPR037196 (SUPERFAMILY)	P:GO:0006457; F:GO:0005524; F:GO:0016887; F:GO:0051082; F:GO:0140662	P:protein folding; F:ATP binding; F:ATP hydrolysis activity; F:unfolded protein binding; F:ATP-dependent protein folding chaperone
true	[INTERPRO, BLASTED, MAPPED, ANNOTATED]	PTTG_03478	heat shock protein HSS1	653	10	0	96.64	8	P:GO:0042026; F:GO:0005524; F:GO:0016887; F:GO:0031072; F:GO:0140662; C:GO:0005634; C:GO:0005829; C:GO:0005886	P:protein refolding; F:ATP binding; F:ATP hydrolysis activity; F:heat shock protein binding; F:ATP-dependent protein folding chaperone; C:nucleus; C:cytosol; C:plasma membrane	EC:3.6.1.15	Nucleoside-triphosphate phosphatase	PR00301 (PRINTS); G3DSA:3.30.420.40 (GENE3D); IPR029048 (G3DSA:1.20.1270.GENE3D); G3DSA:3.90.640.10 (GENE3D); IPR029047 (G3DSA:2.60.34.GENE3D); G3DSA:3.30.30.30 (GENE3D); G3DSA:3.30.420.40 (GENE3D); IPR013126 (PFAM); mobidb-lite (MOBIDB_LITE); IPR013126 (PANTHER); cd10233 (CDD); IPR043129 (SUPERFAMILY); IPR029047 (SUPERFAMILY); IPR029048 (SUPERFAMILY); IPR043129 (SUPERFAMILY)	F:GO:0005524; F:GO:0016887	F:ATP binding; F:ATP hydrolysis activity
true	[INTERPRO, BLASTED, MAPPED, ANNOTATED]	PTTG_01696	heat shock protein SSB	628	10	0	97.5	8	P:GO:0042026; F:GO:0005524; F:GO:0016887; F:GO:0031072; F:GO:0140662; C:GO:0005634; C:GO:0005829; C:GO:0005886	P:protein refolding; F:ATP binding; F:ATP hydrolysis activity; F:heat shock protein binding; F:ATP-dependent protein folding chaperone; C:nucleus; C:cytosol; C:plasma membrane	EC:3.6.1.15	Nucleoside-triphosphate phosphatase	PR00301 (PRINTS); IPR029047 (G3DSA:2.60.34.GENE3D); IPR029048 (G3DSA:1.20.1270.GENE3D); G3DSA:3.30.420.40 (GENE3D); G3DSA:3.30.30.30 (GENE3D); IPR013126 (PFAM); G3DSA:3.30.420.40 (GENE3D); G3DSA:3.90.640.10 (GENE3D); mobidb-lite (MOBIDB_LITE); IPR013126 (PANTHER); IPR029047 (SUPERFAMILY); IPR043129 (SUPERFAMILY); IPR029048 (SUPERFAMILY); IPR043129 (SUPERFAMILY)	F:GO:0005524; F:GO:0016887	F:ATP binding; F:ATP hydrolysis activity
true	[INTERPRO, BLASTED, MAPPED, ANNOTATED]	PGTG_05935	heat shock protein SSB	635	10	0	98.88	8	P:GO:0042026; F:GO:0005524; F:GO:0016887; F:GO:0031072; F:GO:0140662; C:GO:0005634; C:GO:0005829; C:GO:0005886	P:protein refolding; F:ATP binding; F:ATP hydrolysis activity; F:heat shock protein binding; F:ATP-dependent protein folding chaperone; C:nucleus; C:cytosol; C:plasma membrane	EC:3.6.1.15	Nucleoside-triphosphate phosphatase	PR00301 (PRINTS); IPR029047 (G3DSA:2.60.34.GENE3D); G3DSA:3.30.420.40 (GENE3D); G3DSA:3.30.420.40 (GENE3D); G3DSA:3.30.30.30 (GENE3D); G3DSA:3.90.640.10 (GENE3D); IPR013126 (PFAM); IPR029048 (G3DSA:1.20.1270.GENE3D); IPR013126 (PANTHER); IPR029048 (SUPERFAMILY); IPR043129 (SUPERFAMILY); IPR043129 (SUPERFAMILY); IPR029047 (SUPERFAMILY)	F:GO:0005524; F:GO:0016887	F:ATP binding; F:ATP hydrolysis activity
true	[INTERPRO, BLASTED, MAPPED, ANNOTATED]	PSTG_04309	histidinol-phosphate transaminase	431	10	0	97.37	3	P:GO:0009058; F:GO:0008483; F:GO:0030170	P:biosynthetic process; F:transaminase activity; F:pyridoxal phosphate binding	EC:2.6.1	Transferring nitrogenous groups	IPR015421 (G3DSA:3.40.640.GENE3D); IPR015422 (G3DSA:3.90.1150.GENE3D); IPR004839 (PFAM); PTHR42885 (PANTHER); cd00609 (CDD); IPR015424 (SUPERFAMILY)	P:GO:0009058; F:GO:0030170	P:biosynthetic process; F:pyridoxal phosphate binding
true	[INTERPRO, BLASTED, MAPPED, ANNOTATED]	PTTG_01076	hsp70-like protein	677	10	0	98.4	8	P:GO:0016226; P:GO:0042026; F:GO:0005524; F:GO:0016887; F:GO:0031072; F:GO:0051082; F:GO:0140662; C:GO:0005739	P:iron-sulfur cluster assembly; P:protein refolding; F:ATP binding; F:ATP hydrolysis activity; F:heat shock protein binding; F:unfolded protein binding; F:ATP-dependent protein folding chaperone; C:mitochondrion	EC:3.6.1.15	Nucleoside-triphosphate phosphatase	PR00301 (PRINTS); G3DSA:3.30.420.40 (GENE3D); IPR029047 (G3DSA:2.60.34.GENE3D); G3DSA:3.30.420.40 (GENE3D); IPR013126 (PFAM); G3DSA:3.90.640.10 (GENE3D); IPR029048 (G3DSA:1.20.1270.GENE3D); mobidb-lite (MOBIDB_LITE); IPR013126 (PANTHER); IPR012725 (HAMAP); cd11734 (CDD); IPR043129 (SUPERFAMILY); IPR043129 (SUPERFAMILY); IPR029047 (SUPERFAMILY); IPR029048 (SUPERFAMILY)	P:GO:0006457; F:GO:0005524; F:GO:0016887; F:GO:0051082	P:protein folding; F:ATP binding; F:ATP hydrolysis activity; F:unfolded protein binding
true	[INTERPRO, BLASTED, MAPPED, ANNOTATED]	PSTG_12276	hypothetical protein PSHT_13548, partial	553	10	0	82.49	3	P:GO:0009450; F:GO:0004777; C:GO:0005737	P:gamma-aminobutyric acid catabolic process; F:succinate-semialdehyde dehydrogenase (NAD+) activity; C:cytoplasm	EC:1.2.1.16; EC:1.2.1.24	Succinate-semialdehyde dehydrogenase (NAD(P)(+)); Succinate-semialdehyde dehydrogenase (NAD(+))	mobidb-lite (MOBIDB_LITE)	no GO terms	no GO terms
true	[INTERPRO, BLASTED, MAPPED, ANNOTATED]	PSTG_04289	hypothetical protein PSTG_04289	445	10	0	97.14	4	P:GO:0006631; F:GO:0003995; F:GO:0050660; C:GO:0005739	P:fatty acid metabolic process; F:acyl-CoA dehydrogenase activity; F:flavin adenine dinucleotide binding; C:mitochondrion	EC:1.3.8	Acting on the CH-CH group of donors	IPR009075 (PFAM); G3DSA:1.20.140.10 (GENE3D); IPR037069 (G3DSA:1.10.540.GENE3D); IPR046373 (G3DSA:2.40.110.GENE3D); IPR013786 (PFAM); IPR006091 (PFAM); PTHR43884 (PANTHER); cd01158 (CDD); IPR036250 (SUPERFAMILY); IPR009100 (SUPERFAMILY)	F:GO:0003995; F:GO:0016627; F:GO:0050660; C:GO:0005739	F:acyl-CoA dehydrogenase activity; F:oxidoreductase activity, acting on the CH-CH group of donors; F:flavin adenine dinucleotide binding; C:mitochondrion
true	[INTERPRO, BLASTED, MAPPED, ANNOTATED]	PTTG_09204	hypothetical protein PTTG_09204	448	10	0	95.95	5	P:GO:0006021; P:GO:0007165; P:GO:0046854; F:GO:0008934; F:GO:0046872	P:inositol biosynthetic process; P:signal transduction; P:phosphatidylinositol phosphate biosynthetic process; F:inositol monophosphate 1-phosphatase activity; F:metal ion binding	EC:3.1.3.25	Inositol-phosphate phosphatase	IPR000760 (PRINTS); G3DSA:3.40.190.80 (GENE3D); G3DSA:3.30.540.10 (GENE3D); IPR000760 (PFAM); PTHR20854 (PANTHER); IPR033942 (CDD); SSF56655 (SUPERFAMILY)	P:GO:0006020; P:GO:0007165; P:GO:0046855; F:GO:0008934; F:GO:0052834	P:inositol metabolic process; P:signal transduction; P:obsolete inositol phosphate dephosphorylation; F:inositol monophosphate 1-phosphatase activity; F:inositol monophosphate phosphatase activity
true	[INTERPRO, BLASTED, MAPPED, ANNOTATED]	PTTG_09887	hypothetical protein PTTG_09887	286	10	0	89.59	1	F:GO:0016491	F:oxidoreductase activity	EC:1	Oxidoreductases	IPR002347 (PRINTS); IPR002347 (PRINTS); IPR002347 (PFAM); G3DSA:3.40.50.720 (GENE3D); IPR052178 (PANTHER); cd05233 (CDD); IPR036291 (SUPERFAMILY)	no GO terms	no GO terms
true	[INTERPRO, BLASTED, MAPPED, ANNOTATED]	PTTG_09971	hypothetical protein PTTG_09971	124	10	1.61457e-76	93.87	1	C:GO:0005737	C:cytoplasm			IPR022234 (PFAM); IPR022234 (PANTHER)	no GO terms	no GO terms
true	[INTERPRO, BLASTED, MAPPED, ANNOTATED]	PTTG_27503	kinesin family member C1	161	10	5.20404e-79	96.32	10	P:GO:0007015; P:GO:0032220; P:GO:0044396; P:GO:1902404; F:GO:0003786; C:GO:0005884; C:GO:0030479; C:GO:0070648; C:GO:0110085; C:GO:1990819	P:actin filament organization; P:plasma membrane fusion involved in cytogamy; P:actin cortical patch organization; P:mitotic actomyosin contractile ring contraction; F:actin lateral binding; C:actin filament; C:actin cortical patch; C:formin-nucleated actin cable; C:mitotic actomyosin contractile ring; C:mating projection actin fusion focus			IPR000533 (PFAM); G3DSA:1.20.5.340 (GENE3D); G3DSA:1.20.5.170 (GENE3D); mobidb-lite (MOBIDB_LITE); PTHR19269 (PANTHER); SSF57997 (SUPERFAMILY)	no GO terms	no GO terms
true	[INTERPRO, BLASTED, MAPPED, ANNOTATED]	PTTG_09144	phosphoacetylglucosamine mutase	532	10	0	95.72	5	P:GO:0005975; P:GO:0006031; P:GO:0006048; F:GO:0000287; F:GO:0004610	P:carbohydrate metabolic process; P:chitin biosynthetic process; P:UDP-N-acetylglucosamine biosynthetic process; F:magnesium ion binding; F:phosphoacetylglucosamine mutase activity	EC:5.4.2.3	Phosphoacetylglucosamine mutase	G3DSA:3.30.310.50 (GENE3D); G3DSA:3.40.120.10 (GENE3D); IPR005844 (PFAM); IPR049023 (PFAM); IPR005843 (PFAM); IPR016657 (PIRSF); IPR049022 (PFAM); G3DSA:3.40.120.10 (GENE3D); PTHR45955 (PANTHER); IPR016657 (CDD); IPR016055 (SUPERFAMILY); IPR036900 (SUPERFAMILY); IPR016055 (SUPERFAMILY); IPR016055 (SUPERFAMILY)	P:GO:0005975; P:GO:0006048; P:GO:0034221; F:GO:0004610; F:GO:0016868	P:carbohydrate metabolic process; P:UDP-N-acetylglucosamine biosynthetic process; P:obsolete fungal-type cell wall chitin biosynthetic process; F:phosphoacetylglucosamine mutase activity; F:intramolecular phosphotransferase activity
true	[INTERPRO, BLASTED, MAPPED, ANNOTATED]	PTTG_02219	phosphomannose isomerase type I	437	10	0	94.7	6	P:GO:0005975; P:GO:0009298; F:GO:0004476; F:GO:0008270; C:GO:0005829; C:GO:0016020	P:carbohydrate metabolic process; P:GDP-mannose biosynthetic process; F:mannose-6-phosphate isomerase activity; F:zinc ion binding; C:cytosol; C:membrane	EC:5.3.1.8	Mannose-6-phosphate isomerase	IPR016305 (PRINTS); G3DSA:1.10.441.10 (GENE3D); IPR046458 (PFAM); IPR046457 (PFAM); IPR016305 (PIRSF); IPR014710 (G3DSA:2.60.120.GENE3D); IPR014710 (G3DSA:2.60.120.GENE3D); IPR046456 (PFAM); IPR016305 (PANTHER); cd07011 (CDD); IPR011051 (SUPERFAMILY)	P:GO:0009298; F:GO:0004476; F:GO:0008270; C:GO:0005829	P:GDP-mannose biosynthetic process; F:mannose-6-phosphate isomerase activity; F:zinc ion binding; C:cytosol
true	[INTERPRO, BLASTED, MAPPED, ANNOTATED]	PTTG_05456	profilin, required for normal timing of actin polymerization in response to thermal stress	126	10	4.43189e-73	92.77	3	F:GO:0003785; C:GO:0005856; C:GO:0005938	F:actin monomer binding; C:cytoskeleton; C:cell cortex			IPR005455 (PRINTS); IPR005455 (PRINTS); IPR005455 (SMART); G3DSA:3.30.450.30 (GENE3D); IPR048278 (PFAM); IPR005455 (PANTHER); IPR005455 (CDD); IPR036140 (SUPERFAMILY)	P:GO:0042989; F:GO:0003779; F:GO:0003785; C:GO:0005938	P:obsolete sequestering of actin monomers; F:actin binding; F:actin monomer binding; C:cell cortex
true	[INTERPRO, BLASTED, MAPPED, ANNOTATED]	PTTG_01827	protein disulfide-isomerase precursor	525	10	0	93.56	4	P:GO:0006457; P:GO:0034976; F:GO:0003756; C:GO:0005788	P:protein folding; P:response to endoplasmic reticulum stress; F:protein disulfide isomerase activity; C:endoplasmic reticulum lumen	EC:5.3.4.1	Protein disulfide-isomerase	PR00421 (PRINTS); IPR013766 (PFAM); G3DSA:3.40.30.10 (GENE3D); G3DSA:3.40.30.10 (GENE3D); G3DSA:3.40.30.10 (GENE3D); PF13848 (PFAM); G3DSA:3.40.30.10 (GENE3D); mobidb-lite (MOBIDB_LITE); PTHR18929 (PANTHER); IPR013766 (PROSITE_PROFILES); IPR013766 (PROSITE_PROFILES); cd02981 (CDD); cd02995 (CDD); cd02982 (CDD); cd02961 (CDD); IPR036249 (SUPERFAMILY); IPR036249 (SUPERFAMILY); IPR036249 (SUPERFAMIL…	P:GO:0006457; P:GO:0034976; F:GO:0003756; C:GO:0005783	P:protein folding; P:response to endoplasmic reticulum stress; F:protein disulfide isomerase activity; C:endoplasmic reticulum
true	[INTERPRO, BLASTED, MAPPED, ANNOTATED]	PTTG_03808	Protein phosphatase 2C 1	500	10	0	94.3	6	P:GO:0006470; P:GO:0043409; F:GO:0004722; F:GO:0046872; C:GO:0005634; C:GO:0005737	P:protein dephosphorylation; P:negative regulation of MAPK cascade; F:protein serine/threonine phosphatase activity; F:metal ion binding; C:nucleus; C:cytoplasm	EC:3.1.3.16	Protein-serine/threonine phosphatase	IPR001932 (SMART); IPR001932 (PFAM); IPR036457 (G3DSA:3.60.40.GENE3D); mobidb-lite (MOBIDB_LITE); IPR015655 (PANTHER); IPR001932 (PROSITE_PROFILES); IPR001932 (CDD); IPR036457 (SUPERFAMILY)	P:GO:0006470; F:GO:0004722	P:protein dephosphorylation; F:protein serine/threonine phosphatase activity
true	[INTERPRO, BLASTED, MAPPED, ANNOTATED]	PSTG_01609	putative carboxyl methyl esterase	312	10	0	97.13	11	P:GO:0006338; P:GO:0006357; F:GO:0017018; F:GO:0033192; F:GO:0140791; F:GO:0180004; F:GO:0180005; F:GO:0180006; F:GO:0180007; F:GO:0180008; F:GO:1990439	P:chromatin remodeling; P:regulation of transcription by RNA polymerase II; F:myosin phosphatase activity; F:calmodulin-dependent protein phosphatase activity; F:histone H2AXS140 phosphatase activity; F:RNA polymerase II CTD heptapeptide repeat Y1 phosphatase activity; F:RNA polymerase II CTD heptapeptide repeat T4 phosphatase activity; F:RNA polymerase II CTD heptapeptide repeat S2 phosphatase a…	EC:3.1.3.16	Protein-serine/threonine phosphatase	IPR006186 (PRINTS); IPR006186 (SMART); IPR004843 (PFAM); IPR029052 (G3DSA:3.60.21.GENE3D); IPR047129 (PANTHER); cd07415 (CDD); IPR029052 (SUPERFAMILY)	F:GO:0004722; F:GO:0016787	F:protein serine/threonine phosphatase activity; F:hydrolase activity
true	[INTERPRO, BLASTED, MAPPED, ANNOTATED]	PTTG_07476	pyruvate dehydrogenase E1, beta subunit	401	10	0	95.25	4	P:GO:0006086; F:GO:0004739; C:GO:0042645; C:GO:0045254	P:pyruvate decarboxylation to acetyl-CoA; F:pyruvate dehydrogenase (acetyl-transferring) activity; C:mitochondrial nucleoid; C:pyruvate dehydrogenase complex	EC:1.2.4.1	Pyruvate dehydrogenase (acetyl-transferring)	IPR005475 (SMART); IPR033248 (PFAM); G3DSA:3.40.50.970 (GENE3D); IPR009014 (G3DSA:3.40.50.GENE3D); IPR005475 (PFAM); IPR027110 (PANTHER); cd07036 (CDD); IPR029061 (SUPERFAMILY); IPR009014 (SUPERFAMILY)	P:GO:0006086; F:GO:0004739; C:GO:0005967	P:pyruvate decarboxylation to acetyl-CoA; F:pyruvate dehydrogenase (acetyl-transferring) activity; C:obsolete mitochondrial pyruvate dehydrogenase complex
true	[INTERPRO, BLASTED, MAPPED, ANNOTATED]	PTTG_06345	recombinase rad51	407	10	0	98.24	27	P:GO:0000086; P:GO:0000708; P:GO:0000709; P:GO:0000722; P:GO:0000730; P:GO:0006289; P:GO:0007533; P:GO:0030491; P:GO:0036298; P:GO:0043504; P:GO:0051260; P:GO:0070192; P:GO:0120290; P:GO:1990426; P:GO:1990918; F:GO:0000150; F:GO:0003690; F:GO:0003697; F:GO:0005524; F:GO:0016887; F:GO:0042802; F:GO:0140664; F:GO:1905334; C:GO:0000262; C:GO:0000775; C:GO:0000794; C:GO:0035861	P:G2/M transition of mitotic cell cycle; P:meiotic strand invasion; P:meiotic joint molecule formation; P:telomere maintenance via recombination; P:DNA recombinase assembly; P:nucleotide-excision repair; P:mating type switching; P:heteroduplex formation; P:recombinational interstrand cross-link repair; P:mitochondrial DNA repair; P:protein homooligomerization; P:chromosome organization involved i…	EC:3.6.1.15	Nucleoside-triphosphate phosphatase	IPR003593 (SMART); IPR027417 (G3DSA:3.40.50.GENE3D); G3DSA:1.10.150.20 (GENE3D); IPR013632 (PFAM); PTHR22942 (PANTHER); IPR020587 (PROSITE_PROFILES); IPR020588 (PROSITE_PROFILES); IPR027417 (SUPERFAMILY); IPR010995 (SUPERFAMILY)	P:GO:0000730; P:GO:0006259; P:GO:0006281; P:GO:0006312; P:GO:0007131; P:GO:0042148; P:GO:0070192; F:GO:0000150; F:GO:0000166; F:GO:0003677; F:GO:0003690; F:GO:0003697; F:GO:0005524; F:GO:0008094; F:GO:0140664; C:GO:0000794	P:DNA recombinase assembly; P:DNA metabolic process; P:DNA repair; P:mitotic recombination; P:reciprocal meiotic recombination; P:DNA strand invasion; P:chromosome organization involved in meiotic cell cycle; F:DNA strand exchange activity; F:nucleotide binding; F:DNA binding; F:double-stranded DNA binding; F:single-stranded DNA binding; F:ATP binding; F:ATP-dependent activity, acting on DNA; F:A…
true	[INTERPRO, BLASTED, MAPPED, ANNOTATED]	PTTG_03022	replication factor A protein 2	266	10	0	94.09	7	P:GO:0000724; P:GO:0006260; P:GO:0006289; F:GO:0003697; C:GO:0000781; C:GO:0005662; C:GO:0035861	P:double-strand break repair via homologous recombination; P:DNA replication; P:nucleotide-excision repair; F:single-stranded DNA binding; C:chromosome, telomeric region; C:DNA replication factor A complex; C:site of double-strand break			IPR036388 (G3DSA:1.10.10.GENE3D); IPR014892 (PFAM); IPR014646 (PIRSF); IPR012340 (G3DSA:2.40.50.GENE3D); mobidb-lite (MOBIDB_LITE); IPR040260 (PANTHER); cd04478 (CDD); IPR036390 (SUPERFAMILY); IPR012340 (SUPERFAMILY)	P:GO:0000724; P:GO:0006260; P:GO:0006281; P:GO:0006289; P:GO:0006310; F:GO:0003677; F:GO:0003697; C:GO:0000781; C:GO:0005634; C:GO:0005662; C:GO:0035861	P:double-strand break repair via homologous recombination; P:DNA replication; P:DNA repair; P:nucleotide-excision repair; P:DNA recombination; F:DNA binding; F:single-stranded DNA binding; C:chromosome, telomeric region; C:nucleus; C:DNA replication factor A complex; C:site of double-strand break
true	[INTERPRO, BLASTED, MAPPED, ANNOTATED]	PTTG_03718	RP/EB family microtubule-associated protein	255	10	0	92.66	9	P:GO:0031110; P:GO:0035372; P:GO:0051225; P:GO:0051301; F:GO:0051010; C:GO:0005815; C:GO:0005881; C:GO:0035371; C:GO:0051233	P:regulation of microtubule polymerization or depolymerization; P:protein localization to microtubule; P:spindle assembly; P:cell division; F:microtubule plus-end binding; C:microtubule organizing center; C:cytoplasmic microtubule; C:microtubule plus-end; C:spindle midzone			IPR036872 (G3DSA:1.10.418.GENE3D); IPR004953 (PFAM); IPR001715 (PFAM); G3DSA:1.20.5.1430 (GENE3D); IPR027328 (PANTHER); IPR001715 (PROSITE_PROFILES); IPR004953 (PROSITE_PROFILES); IPR036872 (SUPERFAMILY); IPR036133 (SUPERFAMILY)	F:GO:0005515; F:GO:0008017	F:protein binding; F:microtubule binding
true	[INTERPRO, BLASTED, MAPPED, ANNOTATED]	PTTG_06777	thioredoxin-disulfide reductase	388	10	0	99.25	4	P:GO:0019430; P:GO:0045454; F:GO:0004791; C:GO:0005829	P:removal of superoxide radicals; P:cell redox homeostasis; F:thioredoxin-disulfide reductase (NADPH) activity; C:cytosol	EC:1.8.1.9; EC:1.8.1.8	Thioredoxin-disulfide reductase; Protein-disulfide reductase	PR00469 (PRINTS); PR00368 (PRINTS); IPR036188 (G3DSA:3.50.50.GENE3D); IPR036188 (G3DSA:3.50.50.GENE3D); IPR023753 (PFAM); mobidb-lite (MOBIDB_LITE); IPR050097 (PANTHER); IPR036188 (SUPERFAMILY)	F:GO:0016491	F:oxidoreductase activity
true	[INTERPRO, BLASTED, MAPPED, ANNOTATED]	PTTG_09356	translationally-controlled tumor protein	166	10	8.76136e-108	92.78	2	F:GO:0005509; C:GO:0005737	F:calcium ion binding; C:cytoplasm			IPR018105 (PRINTS); IPR011323 (G3DSA:2.170.150.GENE3D); IPR018105 (PFAM); IPR018105 (PANTHER); IPR034737 (PROSITE_PROFILES); IPR011057 (SUPERFAMILY)	F:GO:0005509; C:GO:0005737	F:calcium ion binding; C:cytoplasm
true	[INTERPRO, BLASTED, MAPPED, ANNOTATED]	PTTG_03499	Translation elongation factor 1 beta	224	10	9.18228e-136	96.38	5	P:GO:0006414; F:GO:0003746; F:GO:0005085; C:GO:0005829; C:GO:0005853	P:translational elongation; F:translation elongation factor activity; F:guanyl-nucleotide exchange factor activity; C:cytosol; C:eukaryotic translation elongation factor 1 complex			IPR018940 (SMART); IPR014038 (SMART); IPR014038 (PFAM); IPR018940 (PFAM); IPR014717 (G3DSA:3.30.70.GENE3D); mobidb-lite (MOBIDB_LITE); IPR049720 (PANTHER); IPR014038 (CDD); IPR036219 (SUPERFAMILY); IPR036282 (SUPERFAMILY)	P:GO:0006414; F:GO:0003746; F:GO:0005085; C:GO:0005829; C:GO:0005853	P:translational elongation; F:translation elongation factor activity; F:guanyl-nucleotide exchange factor activity; C:cytosol; C:eukaryotic translation elongation factor 1 complex
true	[INTERPRO, BLASTED, MAPPED, ANNOTATED]	PTTG_01106	tubulin alpha-1A chain	446	10	0	98.62	11	P:GO:0000226; P:GO:0000278; P:GO:0000280; P:GO:0098863; F:GO:0005200; F:GO:0005525; F:GO:0016787; C:GO:0005634; C:GO:0005737; C:GO:0005819; C:GO:0005874	P:microtubule cytoskeleton organization; P:mitotic cell cycle; P:nuclear division; P:nuclear migration by microtubule mediated pushing forces; F:structural constituent of cytoskeleton; F:GTP binding; F:hydrolase activity; C:nucleus; C:cytoplasm; C:spindle; C:microtubule	EC:3	Hydrolases	IPR002452 (PRINTS); IPR000217 (PRINTS); IPR018316 (SMART); IPR003008 (SMART); IPR036525 (G3DSA:3.40.50.GENE3D); IPR018316 (PFAM); IPR023123 (G3DSA:1.10.287.GENE3D); IPR003008 (PFAM); IPR037103 (G3DSA:3.30.1330.GENE3D); IPR000217 (PANTHER); cd02186 (CDD); IPR008280 (SUPERFAMILY); IPR036525 (SUPERFAMILY)	P:GO:0007017; F:GO:0005200; F:GO:0005525; C:GO:0005874	P:microtubule-based process; F:structural constituent of cytoskeleton; F:GTP binding; C:microtubule
true	[INTERPRO, BLASTED, MAPPED, ANNOTATED]	PGTG_13966	uncharacterized protein PGTG_13966	437	10	0	97.37	4	P:GO:0006631; F:GO:0003995; F:GO:0050660; C:GO:0005739	P:fatty acid metabolic process; F:acyl-CoA dehydrogenase activity; F:flavin adenine dinucleotide binding; C:mitochondrion	EC:1.3.8	Acting on the CH-CH group of donors	G3DSA:1.20.140.10 (GENE3D); IPR046373 (G3DSA:2.40.110.GENE3D); IPR009075 (PFAM); IPR037069 (G3DSA:1.10.540.GENE3D); IPR013786 (PFAM); IPR006091 (PFAM); PTHR43884 (PANTHER); cd01158 (CDD); IPR036250 (SUPERFAMILY); IPR009100 (SUPERFAMILY)	F:GO:0003995; F:GO:0016627; F:GO:0050660; C:GO:0005739	F:acyl-CoA dehydrogenase activity; F:oxidoreductase activity, acting on the CH-CH group of donors; F:flavin adenine dinucleotide binding; C:mitochondrion
true	[INTERPRO, BLASTED, MAPPED, ANNOTATED]	PTTG_01991	uncharacterized protein PtA15_11A28	307	10	0	92.57	3	F:GO:0016616; F:GO:0050664; C:GO:0005622	F:oxidoreductase activity, acting on the CH-OH group of donors, NAD or NADP as acceptor; F:oxidoreductase activity, acting on NAD(P)H, oxygen as acceptor; C:intracellular anatomical structure	EC:1.6.3; EC:1.1.1	Acting on NADH or NADPH; Acting on the CH-OH group of donors	IPR002347 (PRINTS); IPR002347 (PRINTS); G3DSA:3.40.50.720 (GENE3D); IPR002347 (PFAM); PTHR43008 (PANTHER); IPR036291 (SUPERFAMILY)	F:GO:0050664; C:GO:0005622	F:oxidoreductase activity, acting on NAD(P)H, oxygen as acceptor; C:intracellular anatomical structure
true	[INTERPRO, BLASTED, MAPPED, ANNOTATED]	PTTG_01669	uncharacterized protein PtA15_16A248	245	10	4.50622e-139	92	4	P:GO:0006913; F:GO:0005096; C:GO:0005643; C:GO:0005737	P:nucleocytoplasmic transport; F:GTPase activator activity; C:nuclear pore; C:cytoplasm			IPR000156 (SMART); IPR011993 (G3DSA:2.30.29.GENE3D); IPR000156 (PFAM); mobidb-lite (MOBIDB_LITE); IPR045255 (PANTHER); IPR000156 (PROSITE_PROFILES); IPR045256 (CDD); SSF50729 (SUPERFAMILY)	P:GO:0006913; P:GO:0046907; F:GO:0005096; C:GO:0005643; C:GO:0005737	P:nucleocytoplasmic transport; P:intracellular transport; F:GTPase activator activity; C:nuclear pore; C:cytoplasm
true	[INTERPRO, BLASTED, MAPPED, ANNOTATED]	PTTG_03524	uncharacterized protein PtA15_18A136	258	10	4.58311e-166	96.22	5	P:GO:0007266; F:GO:0005094; F:GO:0005515; C:GO:0005829; C:GO:0016020	P:Rho protein signal transduction; F:Rho GDP-dissociation inhibitor activity; F:protein binding; C:cytosol; C:membrane			IPR000406 (PRINTS); IPR000406 (PFAM); IPR024792 (G3DSA:2.70.50.GENE3D); mobidb-lite (MOBIDB_LITE); IPR000406 (PANTHER); IPR014756 (SUPERFAMILY)	P:GO:0007266; F:GO:0005094; F:GO:0005515; C:GO:0005737; C:GO:0005829; C:GO:0016020	P:Rho protein signal transduction; F:Rho GDP-dissociation inhibitor activity; F:protein binding; C:cytoplasm; C:cytosol; C:membrane
true	[INTERPRO, BLASTED, MAPPED, ANNOTATED]	PTTG_09784	uncharacterized protein PtA15_1A536	640	10	0	98.67	1	C:GO:0005737	C:cytoplasm			IPR005475 (SMART); G3DSA:3.40.50.970 (GENE3D); G3DSA:3.40.50.970 (GENE3D); IPR033248 (PFAM); IPR005474 (PFAM); IPR009014 (G3DSA:3.40.50.GENE3D); IPR005475 (PFAM); IPR051157 (PANTHER); IPR029061 (SUPERFAMILY); IPR009014 (SUPERFAMILY); IPR029061 (SUPERFAMILY)	no GO terms	no GO terms
true	[INTERPRO, BLASTED, MAPPED, ANNOTATED]	PTTG_02217	uncharacterized protein PtA15_5A2	339	10	3.61885e-161	95.5	5	P:GO:0006620; F:GO:0005515; F:GO:0060090; C:GO:0016020; C:GO:0072380	P:post-translational protein targeting to endoplasmic reticulum membrane; F:protein binding; F:molecular adaptor activity; C:membrane; C:TRC complex			IPR019734 (SMART); IPR032374 (PFAM); G3DSA:1.20.5.420 (GENE3D); PF13414 (PFAM); IPR011990 (G3DSA:1.25.40.GENE3D); IPR019734 (PFAM); mobidb-lite (MOBIDB_LITE); IPR047150 (PANTHER); IPR019734 (PROSITE_PROFILES); IPR019734 (PROSITE_PROFILES); PS50293 (PROSITE_PROFILES); IPR019734 (PROSITE_PROFILES); IPR011990 (SUPERFAMILY)	P:GO:0006620; F:GO:0005515; F:GO:0060090; C:GO:0016020; C:GO:0072380	P:post-translational protein targeting to endoplasmic reticulum membrane; F:protein binding; F:molecular adaptor activity; C:membrane; C:TRC complex
true	[INTERPRO, BLASTED, MAPPED, ANNOTATED]	PTTG_02090	uncharacterized protein PtA15_5A289	299	10	0	87.77	2	P:GO:0006334; C:GO:0005634	P:nucleosome assembly; C:nucleus			IPR002164 (PFAM); G3DSA:3.30.1120.90 (GENE3D); mobidb-lite (MOBIDB_LITE); IPR002164 (PANTHER); IPR037231 (SUPERFAMILY)	P:GO:0006334; C:GO:0005634	P:nucleosome assembly; C:nucleus
true	[INTERPRO, BLASTED, MAPPED, ANNOTATED]	PTTG_06852	Vacuolar protease A	430	10	0	97.56	2	P:GO:0006508; F:GO:0004190	P:proteolysis; F:aspartic-type endopeptidase activity	EC:3.4.23	Acting on peptide bonds (peptidases)	IPR001461 (PRINTS); IPR021109 (G3DSA:2.40.70.GENE3D); IPR033121 (PFAM); IPR021109 (G3DSA:2.40.70.GENE3D); IPR001461 (PANTHER); IPR033121 (PROSITE_PROFILES); IPR021109 (SUPERFAMILY)	P:GO:0006508; F:GO:0004190	P:proteolysis; F:aspartic-type endopeptidase activity
true	[INTERPRO, BLASTED, MAPPED, ANNOTATED]	PSTG_14021	V-type proton ATPase catalytic subunit A	621	10	0	97.42	12	P:GO:0007035; P:GO:0015986; P:GO:0090463; P:GO:0090464; P:GO:0090465; P:GO:1902600; F:GO:0005524; F:GO:0016887; F:GO:0046933; F:GO:0046961; C:GO:0000221; C:GO:0000329	P:vacuolar acidification; P:proton motive force-driven ATP synthesis; P:intracellular lysine homeostasis; P:intracellular histidine homeostasis; P:intracellular arginine homeostasis; P:proton transmembrane transport; F:ATP binding; F:ATP hydrolysis activity; F:proton-transporting ATP synthase activity, rotational mechanism; F:proton-transporting ATPase activity, rotational mechanism; C:vacuolar p…	EC:6; EC:7.2.2; EC:3.6.1.15	Ligases; Catalysing the translocation of inorganic cations; Nucleoside-triphosphate phosphatase	IPR004100 (PFAM); IPR023366 (G3DSA:2.40.30.GENE3D); G3DSA:2.40.50.100 (GENE3D); IPR000194 (PFAM); IPR027417 (G3DSA:3.40.50.GENE3D); IPR031686 (PFAM); IPR055190 (PFAM); IPR024034 (G3DSA:1.10.1140.GENE3D); IPR022878 (PANTHER); IPR022878 (HAMAP); cd18111 (CDD); cd01134 (CDD); cd18119 (CDD); IPR027417 (SUPERFAMILY); IPR036121 (SUPERFAMILY); SSF47917 (SUPERFAMILY)	P:GO:0046034; P:GO:1902600; F:GO:0005524; F:GO:0046961; C:GO:0000329	P:ATP metabolic process; P:proton transmembrane transport; F:ATP binding; F:proton-transporting ATPase activity, rotational mechanism; C:fungal-type vacuole membrane
true	[INTERPRO, BLASTED, MAPPED, ANNOTATED]	PTTG_05513	26S protease regulatory subunit 6A	457	10	0	96.82	9	P:GO:0043161; P:GO:0045899; P:GO:0070682; P:GO:1901800; F:GO:0005524; F:GO:0008233; F:GO:0016887; F:GO:0036402; C:GO:0008540	P:proteasome-mediated ubiquitin-dependent protein catabolic process; P:positive regulation of RNA polymerase II transcription preinitiation complex assembly; P:proteasome regulatory particle assembly; P:positive regulation of proteasomal protein catabolic process; F:ATP binding; F:peptidase activity; F:ATP hydrolysis activity; F:proteasome-activating activity; C:proteasome regulatory particle, ba…	EC:3.4; EC:5.6.1.5; EC:3.6.1.15	Acting on peptide bonds (peptidases); Proteasome ATPase; Nucleoside-triphosphate phosphatase	IPR003593 (SMART); IPR027417 (G3DSA:3.40.50.GENE3D); IPR041569 (PFAM); IPR012340 (G3DSA:2.40.50.GENE3D); G3DSA:1.10.8.60 (GENE3D); IPR032501 (PFAM); IPR003959 (PFAM); mobidb-lite (MOBIDB_LITE); IPR050221 (PANTHER); IPR027417 (SUPERFAMILY)	F:GO:0005524; F:GO:0016887	F:ATP binding; F:ATP hydrolysis activity
true	[INTERPRO, BLASTED, MAPPED, ANNOTATED]	PTTG_07306	2,3-bisphosphoglycerate-dependent phosphoglycerate mutase	214	10	1.75708e-156	91.57	2	P:GO:0006096; F:GO:0004619	P:glycolytic process; F:phosphoglycerate mutase activity	EC:5.4.2	Intramolecular transferases	IPR013078 (SMART); PIRSF000709 (PIRSF); IPR013078 (PFAM); IPR029033 (G3DSA:3.40.50.GENE3D); IPR005952 (PANTHER); IPR005952 (HAMAP); IPR013078 (CDD); IPR029033 (SUPERFAMILY)	P:GO:0006096; F:GO:0016868	P:glycolytic process; F:intramolecular phosphotransferase activity
true	[INTERPRO, BLASTED, MAPPED, ANNOTATED]	PTTG_05810	20S proteasome subunit beta 1	219	10	7.22072e-151	98.53	5	P:GO:0043161; F:GO:0004298; C:GO:0005634; C:GO:0005829; C:GO:0019774	P:proteasome-mediated ubiquitin-dependent protein catabolic process; F:threonine-type endopeptidase activity; C:nucleus; C:cytosol; C:proteasome core complex, beta-subunit complex	EC:3.4.25	Acting on peptide bonds (peptidases)	IPR000243 (PRINTS); IPR029055 (G3DSA:3.60.20.GENE3D); IPR001353 (PFAM); IPR023333 (PANTHER); IPR023333 (PROSITE_PROFILES); cd03762 (CDD); IPR029055 (SUPERFAMILY)	P:GO:0051603; F:GO:0004298; C:GO:0005737; C:GO:0005839	P:proteolysis involved in protein catabolic process; F:threonine-type endopeptidase activity; C:cytoplasm; C:proteasome core complex
true	[INTERPRO, BLASTED, MAPPED, ANNOTATED]	PTTG_12239	hypothetical protein, variant, partial	894	10	0	93.56	2	C:GO:0005737; C:GO:0008541	C:cytoplasm; C:proteasome regulatory particle, lid subcomplex			IPR036388 (G3DSA:1.10.10.GENE3D); IPR054559 (PFAM); IPR000717 (PFAM); mobidb-lite (MOBIDB_LITE); IPR040134 (PANTHER); IPR000717 (PROSITE_PROFILES); IPR036390 (SUPERFAMILY)	C:GO:0005737; C:GO:0008541	C:cytoplasm; C:proteasome regulatory particle, lid subcomplex
true	[INTERPRO, BLASTED, MAPPED, ANNOTATED]	PTTG_09731	2-oxoglutarate dehydrogenase complex E2 component	527	10	0	90.65	5	P:GO:0006099; P:GO:0033512; F:GO:0004149; C:GO:0005739; C:GO:0045252	P:tricarboxylic acid cycle; P:L-lysine catabolic process to acetyl-CoA via saccharopine; F:dihydrolipoyllysine-residue succinyltransferase activity; C:mitochondrion; C:oxoglutarate dehydrogenase complex	EC:2.3.1.61	Dihydrolipoyllysine-residue succinyltransferase	IPR023213 (G3DSA:3.30.559.GENE3D); IPR000089 (PFAM); IPR001078 (PFAM); G3DSA:2.40.50.100 (GENE3D); mobidb-lite (MOBIDB_LITE); IPR050537 (PANTHER); IPR000089 (PROSITE_PROFILES); cd06849 (CDD); IPR011053 (SUPERFAMILY); SSF52777 (SUPERFAMILY)	P:GO:0006099; F:GO:0004149; F:GO:0016746; C:GO:0005739	P:tricarboxylic acid cycle; F:dihydrolipoyllysine-residue succinyltransferase activity; F:acyltransferase activity; C:mitochondrion
true	[INTERPRO, BLASTED, MAPPED, ANNOTATED]	PTTG_29605	hypothetical protein PTTG_29605	540	10	0	91.17	3	P:GO:0006574; F:GO:0003860; C:GO:0005739	P:L-valine catabolic process; F:3-hydroxyisobutyryl-CoA hydrolase activity; C:mitochondrion	EC:3.1.2.4; EC:3.1.2.20	3-hydroxyisobutyryl-CoA hydrolase; Acyl-CoA hydrolase	IPR045004 (PFAM); G3DSA:3.90.226.10 (GENE3D); mobidb-lite (MOBIDB_LITE); IPR032259 (PANTHER); cd06558 (CDD); IPR029045 (SUPERFAMILY)	P:GO:0006574; F:GO:0003860; C:GO:0005739	P:L-valine catabolic process; F:3-hydroxyisobutyryl-CoA hydrolase activity; C:mitochondrion
true	[INTERPRO, BLASTED, MAPPED, ANNOTATED]	PTTG_03284	large subunit ribosomal protein LP0	311	10	4.47103e-180	99.48	5	P:GO:0000027; P:GO:0002181; F:GO:0003735; F:GO:0070180; C:GO:0022625	P:ribosomal large subunit assembly; P:cytoplasmic translation; F:structural constituent of ribosome; F:large ribosomal subunit rRNA binding; C:cytosolic large ribosomal subunit			PF00428 (PFAM); IPR040637 (PFAM); IPR001790 (PFAM); IPR043164 (G3DSA:3.90.105.GENE3D); IPR043141 (G3DSA:3.30.70.GENE3D); IPR030670 (PIRSF); mobidb-lite (MOBIDB_LITE); IPR050323 (PANTHER); cd05795 (CDD); IPR043141 (SUPERFAMILY)	P:GO:0000027; P:GO:0002181; P:GO:0042254; F:GO:0003735; F:GO:0070180; C:GO:0022625	P:ribosomal large subunit assembly; P:cytoplasmic translation; P:ribosome biogenesis; F:structural constituent of ribosome; F:large ribosomal subunit rRNA binding; C:cytosolic large ribosomal subunit
true	[INTERPRO, BLASTED, MAPPED, ANNOTATED]	PTTG_03422	6-phosphogluconate dehydrogenase, decarboxylating 1	626	10	0	98.84	6	P:GO:0009051; P:GO:0019521; P:GO:0061688; F:GO:0004616; F:GO:0050661; C:GO:0005829	P:pentose-phosphate shunt, oxidative branch; P:D-gluconate metabolic process; P:glycolytic process via Entner-Doudoroff Pathway; F:phosphogluconate dehydrogenase (decarboxylating) activity; F:NADP binding; C:cytosol	EC:1.1.1.44	Phosphogluconate dehydrogenase (NADP(+)-dependent, decarboxylating)	IPR006183 (PRINTS); IPR006114 (SMART); IPR006114 (PFAM); G3DSA:1.20.5.320 (GENE3D); IPR006115 (PFAM); IPR013328 (G3DSA:1.10.1040.GENE3D); G3DSA:3.40.50.720 (GENE3D); IPR006183 (PANTHER); IPR008927 (SUPERFAMILY); IPR036291 (SUPERFAMILY)	P:GO:0006098; F:GO:0004616; F:GO:0050661	P:pentose-phosphate shunt; F:phosphogluconate dehydrogenase (decarboxylating) activity; F:NADP binding
true	[INTERPRO, BLASTED]	PTTG_02169	hypothetical protein PTTG_02169	298	10	0	95.97						IPR000073 (PRINTS); IPR029058 (G3DSA:3.40.50.GENE3D); IPR022742 (PFAM); IPR051044 (PANTHER); IPR029058 (SUPERFAMILY)	no GO terms	no GO terms
true	[INTERPRO, BLASTED, MAPPED, ANNOTATED]	PTTG_03821	S-adenosyl-L-homocysteine hydrolase	432	10	0	98.58	7	P:GO:0006641; P:GO:0006656; P:GO:0006730; P:GO:0019510; P:GO:0033353; F:GO:0004013; C:GO:0005829	P:triglyceride metabolic process; P:phosphatidylcholine biosynthetic process; P:one-carbon metabolic process; P:S-adenosylhomocysteine catabolic process; P:S-adenosylmethionine cycle; F:adenosylhomocysteinase activity; C:cytosol	EC:3.13.2.1	n/a	IPR000043 (SMART); IPR015878 (SMART); IPR042172 (G3DSA:3.40.50.GENE3D); IPR042172 (G3DSA:3.40.50.GENE3D); G3DSA:3.40.50.720 (GENE3D); IPR015878 (PFAM); IPR000043 (PIRSF); IPR042172 (G3DSA:3.40.50.GENE3D); IPR000043 (PFAM); IPR000043 (PANTHER); IPR000043 (HAMAP); IPR000043 (CDD); SSF52283 (SUPERFAMILY); IPR036291 (SUPERFAMILY)	P:GO:0033353; F:GO:0004013; C:GO:0005829	P:S-adenosylmethionine cycle; F:adenosylhomocysteinase activity; C:cytosol
true	[INTERPRO, BLASTED, MAPPED, ANNOTATED]	PTTG_28577	alanine transaminase	513	10	0	91.57	4	P:GO:0009058; P:GO:0042853; F:GO:0008483; F:GO:0030170	P:biosynthetic process; P:L-alanine catabolic process; F:transaminase activity; F:pyridoxal phosphate binding	EC:2.6.1	Transferring nitrogenous groups	IPR015422 (G3DSA:3.90.1150.GENE3D); IPR015421 (G3DSA:3.40.640.GENE3D); G3DSA:1.10.287.1970 (GENE3D); IPR004839 (PFAM); IPR045088 (PANTHER); cd00609 (CDD); IPR015424 (SUPERFAMILY)	P:GO:0009058; F:GO:0008483; F:GO:0030170	P:biosynthetic process; F:transaminase activity; F:pyridoxal phosphate binding
true	[INTERPRO, BLASTED, MAPPED, ANNOTATED]	PTTG_08249	aldehyde dehydrogenase (NAD+)	527	10	0	96.97	1	F:GO:0016620	F:oxidoreductase activity, acting on the aldehyde or oxo group of donors, NAD or NADP as acceptor	EC:1.2.1	Acting on the aldehyde or oxo group of donors	IPR016162 (G3DSA:3.40.605.GENE3D); IPR015590 (PFAM); IPR016163 (G3DSA:3.40.309.GENE3D); PTHR42804 (PANTHER); IPR016161 (SUPERFAMILY)	F:GO:0016491; F:GO:0016620	F:oxidoreductase activity; F:oxidoreductase activity, acting on the aldehyde or oxo group of donors, NAD or NADP as acceptor
true	[INTERPRO, BLASTED, MAPPED, ANNOTATED]	PTTG_08772	hypothetical protein PTTG_08772	374	10	0	95.98	2	F:GO:0004032; C:GO:0005829	F:aldose reductase (NADPH) activity; C:cytosol	EC:1.1.1.2	Alcohol dehydrogenase (NADP(+))	IPR020471 (PRINTS); IPR036812 (G3DSA:3.20.20.GENE3D); IPR023210 (PFAM); IPR020471 (PANTHER); IPR036812 (SUPERFAMILY)	F:GO:0016491	F:oxidoreductase activity
true	[INTERPRO, BLASTED]	PTTG_03025	hypothetical protein PTTG_03025	195	10	2.74951e-132	97.74						IPR012349 (G3DSA:2.30.110.GENE3D); IPR038725 (PFAM); mobidb-lite (MOBIDB_LITE); IPR052917 (PANTHER); SSF50475 (SUPERFAMILY)	no GO terms	no GO terms
true	[INTERPRO, BLASTED, MAPPED, ANNOTATED]	PTTG_08909	CAMK/CAMK1 protein kinase	361	10	0	94.22	8	P:GO:0006468; P:GO:0007165; P:GO:0034599; F:GO:0004683; F:GO:0005516; F:GO:0005524; C:GO:0005634; C:GO:0005737	P:protein phosphorylation; P:signal transduction; P:cellular response to oxidative stress; F:calcium/calmodulin-dependent protein kinase activity; F:calmodulin binding; F:ATP binding; C:nucleus; C:cytoplasm	EC:2.7.11.17	Calcium/calmodulin-dependent protein kinase	IPR000719 (SMART); G3DSA:3.30.200.20 (GENE3D); G3DSA:1.10.510.10 (GENE3D); IPR000719 (PFAM); PTHR24347 (PANTHER); IPR000719 (PROSITE_PROFILES); cd05117 (CDD); IPR011009 (SUPERFAMILY)	P:GO:0006468; F:GO:0004672; F:GO:0005524	P:protein phosphorylation; F:protein kinase activity; F:ATP binding
true	[INTERPRO, BLASTED, MAPPED, ANNOTATED]	PTTG_06754	uncharacterized protein PtA15_8A550	529	10	0	94.98	8	P:GO:0042542; P:GO:0042744; P:GO:0098869; F:GO:0004096; F:GO:0020037; F:GO:0046872; C:GO:0005739; C:GO:0005777	P:response to hydrogen peroxide; P:hydrogen peroxide catabolic process; P:cellular oxidant detoxification; F:catalase activity; F:heme binding; F:metal ion binding; C:mitochondrion; C:peroxisome	EC:1.11.1.6	Catalase	IPR018028 (PRINTS); IPR011614 (SMART); G3DSA:2.40.180.10 (GENE3D); IPR024711 (PIRSF); IPR011614 (PFAM); IPR010582 (PFAM); mobidb-lite (MOBIDB_LITE); IPR018028 (PANTHER); IPR018028 (PROSITE_PROFILES); cd08157 (CDD); IPR020835 (SUPERFAMILY)	P:GO:0006979; P:GO:0042542; P:GO:0042744; F:GO:0004096; F:GO:0020037; C:GO:0005737; C:GO:0005739; C:GO:0005777	P:response to oxidative stress; P:response to hydrogen peroxide; P:hydrogen peroxide catabolic process; F:catalase activity; F:heme binding; C:cytoplasm; C:mitochondrion; C:peroxisome
true	[INTERPRO, BLASTED, MAPPED, ANNOTATED]	PTTG_04265	electron transfer flavoprotein alpha subunit	344	10	0	91.5	4	P:GO:0033539; F:GO:0009055; F:GO:0050660; C:GO:0005759	P:fatty acid beta-oxidation using acyl-CoA dehydrogenase; F:electron transfer activity; F:flavin adenine dinucleotide binding; C:mitochondrial matrix			IPR014730 (SMART); IPR001308 (PIRSF); IPR014731 (PFAM); G3DSA:3.40.50.1220 (GENE3D); IPR014730 (PFAM); IPR014729 (G3DSA:3.40.50.GENE3D); IPR001308 (PANTHER); IPR033947 (CDD); IPR029035 (SUPERFAMILY); SSF52402 (SUPERFAMILY)	P:GO:0033539; F:GO:0009055; F:GO:0050660; C:GO:0005739	P:fatty acid beta-oxidation using acyl-CoA dehydrogenase; F:electron transfer activity; F:flavin adenine dinucleotide binding; C:mitochondrion
true	[INTERPRO, BLASTED, MAPPED, ANNOTATED]	PTTG_00430	enolase	446	10	0	96.67	4	P:GO:0006096; F:GO:0000287; F:GO:0004634; C:GO:0000015	P:glycolytic process; F:magnesium ion binding; F:phosphopyruvate hydratase activity; C:phosphopyruvate hydratase complex	EC:4.2.1.11	Phosphopyruvate hydratase	IPR000941 (PRINTS); IPR020811 (SMART); IPR020810 (SMART); IPR000941 (PIRSF); IPR020811 (PFAM); IPR029017 (G3DSA:3.30.390.GENE3D); IPR020810 (PFAM); IPR036849 (G3DSA:3.20.20.GENE3D); IPR000941 (SFLD); SFLDS00001 (SFLD); IPR000941 (PANTHER); IPR000941 (HAMAP); IPR000941 (CDD); IPR036849 (SUPERFAMILY); IPR029017 (SUPERFAMILY)	P:GO:0006096; F:GO:0000287; F:GO:0004634; C:GO:0000015	P:glycolytic process; F:magnesium ion binding; F:phosphopyruvate hydratase activity; C:phosphopyruvate hydratase complex
true	[INTERPRO, BLASTED, MAPPED, ANNOTATED]	PTTG_01903	uncharacterized protein PtA15_1A609	440	10	0	89.36	2	F:GO:0046872; C:GO:0005743	F:metal ion binding; C:mitochondrial inner membrane			IPR011765 (PFAM); G3DSA:3.30.830.10 (GENE3D); G3DSA:3.30.830.10 (GENE3D); IPR050361 (PANTHER); IPR011249 (SUPERFAMILY); IPR011249 (SUPERFAMILY)	F:GO:0046872; C:GO:0005739	F:metal ion binding; C:mitochondrion
true	[INTERPRO, BLASTED, MAPPED, ANNOTATED]	PTTG_02001	hypothetical protein PTTG_02001	519	10	0	92.38	3	F:GO:0004309; F:GO:0046872; C:GO:0005737	F:exopolyphosphatase activity; F:metal ion binding; C:cytoplasm	EC:3.6.1.11	Exopolyphosphatase	IPR001667 (PFAM); IPR038222 (G3DSA:3.10.310.GENE3D); G3DSA:3.90.1640.10 (GENE3D); PTHR12112 (PANTHER); IPR038763 (SUPERFAMILY)	F:GO:0004309; C:GO:0005737	F:exopolyphosphatase activity; C:cytoplasm
true	[INTERPRO, BLASTED, MAPPED, ANNOTATED]	PTTG_01714	FK506-binding protein 1	117	10	1.70506e-79	93.12	6	P:GO:0000413; P:GO:0006357; F:GO:0140839; F:GO:0140840; C:GO:0005737; C:GO:0016020	P:protein peptidyl-prolyl isomerization; P:regulation of transcription by RNA polymerase II; F:RNA polymerase II CTD heptapeptide repeat P3 isomerase activity; F:RNA polymerase II CTD heptapeptide repeat P6 isomerase activity; C:cytoplasm; C:membrane	EC:5.2.1.8	Peptidylprolyl isomerase	IPR046357 (G3DSA:3.10.50.GENE3D); IPR001179 (PFAM); IPR050689 (PANTHER); IPR001179 (PROSITE_PROFILES); SSF54534 (SUPERFAMILY)	P:GO:0000413; F:GO:0003755; C:GO:0005737	P:protein peptidyl-prolyl isomerization; F:peptidyl-prolyl cis-trans isomerase activity; C:cytoplasm
true	[INTERPRO, BLASTED, MAPPED, ANNOTATED]	PTTG_01421	hypothetical protein PTTG_01421	405	10	0	95.85	2	F:GO:0010181; F:GO:0016491	F:FMN binding; F:oxidoreductase activity	EC:1	Oxidoreductases	IPR013785 (G3DSA:3.20.20.GENE3D); IPR001155 (PFAM); IPR051799 (PANTHER); cd04733 (CDD); SSF51395 (SUPERFAMILY)	F:GO:0010181; F:GO:0016491	F:FMN binding; F:oxidoreductase activity
true	[INTERPRO, BLASTED, MAPPED, ANNOTATED]	PGTG_01136	fructose-bisphosphate aldolase, class II	359	10	0	98.27	5	P:GO:0006094; P:GO:0006096; F:GO:0004332; F:GO:0008270; C:GO:0005829	P:gluconeogenesis; P:glycolytic process; F:fructose-bisphosphate aldolase activity; F:zinc ion binding; C:cytosol	EC:4.1.2.13	Fructose-bisphosphate aldolase	IPR000771 (PFAM); IPR000771 (PIRSF); IPR013785 (G3DSA:3.20.20.GENE3D); IPR006411 (PANTHER); IPR006411 (CDD); SSF51569 (SUPERFAMILY)	P:GO:0005975; P:GO:0006094; P:GO:0006096; F:GO:0004332; F:GO:0008270; F:GO:0016832; C:GO:0005829	P:carbohydrate metabolic process; P:gluconeogenesis; P:glycolytic process; F:fructose-bisphosphate aldolase activity; F:zinc ion binding; F:aldehyde-lyase activity; C:cytosol
true	[INTERPRO, BLASTED, MAPPED, ANNOTATED]	PTTG_05189	fructose-bisphosphate aldolase, class II	422	10	0	98.03	5	P:GO:0006094; P:GO:0006096; F:GO:0004332; F:GO:0008270; C:GO:0005829	P:gluconeogenesis; P:glycolytic process; F:fructose-bisphosphate aldolase activity; F:zinc ion binding; C:cytosol	EC:4.1.2.13	Fructose-bisphosphate aldolase	IPR013785 (G3DSA:3.20.20.GENE3D); IPR000771 (PFAM); IPR000771 (PIRSF); mobidb-lite (MOBIDB_LITE); IPR006411 (PANTHER); IPR006411 (CDD); SSF51569 (SUPERFAMILY)	P:GO:0005975; P:GO:0006094; P:GO:0006096; F:GO:0004332; F:GO:0008270; F:GO:0016832; C:GO:0005829	P:carbohydrate metabolic process; P:gluconeogenesis; P:glycolytic process; F:fructose-bisphosphate aldolase activity; F:zinc ion binding; F:aldehyde-lyase activity; C:cytosol
true	[INTERPRO, BLASTED, MAPPED, ANNOTATED]	PTTG_04108	fumarase fum1	660	10	0	98.38	9	P:GO:0006099; P:GO:0006106; P:GO:0006108; P:GO:0006302; F:GO:0004333; C:GO:0005634; C:GO:0005759; C:GO:0005829; C:GO:0016020	P:tricarboxylic acid cycle; P:fumarate metabolic process; P:malate metabolic process; P:double-strand break repair; F:fumarate hydratase activity; C:nucleus; C:mitochondrial matrix; C:cytosol; C:membrane	EC:4.2.1.2	Fumarate hydratase	IPR000362 (PRINTS); IPR022761 (PFAM); IPR024083 (G3DSA:1.10.275.GENE3D); IPR018951 (PFAM); G3DSA:1.20.200.10 (GENE3D); G3DSA:1.10.40.30 (GENE3D); mobidb-lite (MOBIDB_LITE); IPR005677 (PANTHER); IPR005677 (HAMAP); IPR005677 (CDD); IPR008948 (SUPERFAMILY)	P:GO:0006099; P:GO:0006106; P:GO:0006108; F:GO:0003824; F:GO:0004333; F:GO:0016829; C:GO:0005739	P:tricarboxylic acid cycle; P:fumarate metabolic process; P:malate metabolic process; F:catalytic activity; F:fumarate hydratase activity; F:lyase activity; C:mitochondrion
true	[INTERPRO, BLASTED, MAPPED, ANNOTATED]	PTTG_03356	glucose-6-phosphate isomerase	556	10	0	97.25	7	P:GO:0006094; P:GO:0006096; P:GO:0051156; F:GO:0004347; F:GO:0048029; F:GO:0097367; C:GO:0005829	P:gluconeogenesis; P:glycolytic process; P:glucose 6-phosphate metabolic process; F:glucose-6-phosphate isomerase activity; F:monosaccharide binding; F:carbohydrate derivative binding; C:cytosol	EC:5.3.1.9	Glucose-6-phosphate isomerase	IPR001672 (PRINTS); G3DSA:3.40.50.10490 (GENE3D); G3DSA:3.40.50.10490 (GENE3D); IPR001672 (PFAM); IPR023096 (G3DSA:1.10.1390.GENE3D); IPR001672 (PANTHER); IPR001672 (HAMAP); IPR001672 (PROSITE_PROFILES); IPR035476 (CDD); IPR035482 (CDD); IPR046348 (SUPERFAMILY)	P:GO:0006094; P:GO:0006096; P:GO:0051156; P:GO:1901135; F:GO:0004347; F:GO:0048029; F:GO:0097367; C:GO:0005829	P:gluconeogenesis; P:glycolytic process; P:glucose 6-phosphate metabolic process; P:carbohydrate derivative metabolic process; F:glucose-6-phosphate isomerase activity; F:monosaccharide binding; F:carbohydrate derivative binding; C:cytosol
true	[INTERPRO, BLASTED, MAPPED, ANNOTATED]	PTTG_05453	glutamine synthetase	361	10	0	97.19	4	P:GO:0006542; F:GO:0004356; F:GO:0005524; C:GO:0005737	P:glutamine biosynthetic process; F:glutamine synthetase activity; F:ATP binding; C:cytoplasm	EC:6.3.1.2	Glutamine synthetase	IPR008146 (SMART); IPR036651 (G3DSA:3.10.20.GENE3D); G3DSA:3.30.590.10 (GENE3D); IPR008147 (PFAM); IPR008146 (PFAM); IPR050292 (PANTHER); IPR008147 (PROSITE_PROFILES); IPR008146 (PROSITE_PROFILES); IPR036651 (SUPERFAMILY); IPR014746 (SUPERFAMILY)	P:GO:0006542; F:GO:0003824; F:GO:0004356; C:GO:0005737	P:glutamine biosynthetic process; F:catalytic activity; F:glutamine synthetase activity; C:cytoplasm
true	[INTERPRO, BLASTED, MAPPED, ANNOTATED]	PTTG_00372	glutathione synthetase	541	10	0	78.96	6	P:GO:0006750; F:GO:0000287; F:GO:0004363; F:GO:0005524; F:GO:0043295; C:GO:0005829	P:glutathione biosynthetic process; F:magnesium ion binding; F:glutathione synthase activity; F:ATP binding; F:glutathione binding; C:cytosol	EC:6.3.2.3	Glutathione synthase	IPR014042 (G3DSA:1.10.1080.GENE3D); IPR005615 (PFAM); IPR014709 (G3DSA:3.30.1490.GENE3D); IPR005615 (PIRSF); IPR014049 (G3DSA:3.30.1490.GENE3D); G3DSA:3.30.470.20 (GENE3D); IPR004887 (PFAM); IPR037013 (G3DSA:3.40.50.GENE3D); IPR005615 (PANTHER); SSF56059 (SUPERFAMILY); IPR016185 (SUPERFAMILY)	P:GO:0006750; F:GO:0004363; F:GO:0005524; F:GO:0016874; F:GO:0043295; C:GO:0005829	P:glutathione biosynthetic process; F:glutathione synthase activity; F:ATP binding; F:ligase activity; F:glutathione binding; C:cytosol
true	[INTERPRO, BLASTED, MAPPED, ANNOTATED]	PTTG_03445	glycolipid transfer protein domain-containing protein	200	10	1.77323e-144	88.69	6	P:GO:0120009; P:GO:1902389; F:GO:1902387; F:GO:1902388; C:GO:0005829; C:GO:0016020	P:intermembrane lipid transfer; P:ceramide 1-phosphate transport; F:ceramide 1-phosphate binding; F:ceramide 1-phosphate transfer activity; C:cytosol; C:membrane			IPR036497 (G3DSA:1.10.3520.GENE3D); IPR014830 (PFAM); IPR014830 (PANTHER); IPR036497 (SUPERFAMILY)	P:GO:0035627; P:GO:0120009; F:GO:0120013; F:GO:1902387; F:GO:1902388; C:GO:0005737; C:GO:0005829; C:GO:0016020	P:ceramide transport; P:intermembrane lipid transfer; F:lipid transfer activity; F:ceramide 1-phosphate binding; F:ceramide 1-phosphate transfer activity; C:cytoplasm; C:cytosol; C:membrane
true	[INTERPRO, BLASTED, MAPPED, ANNOTATED]	PTTG_00389	cross-pathway control WD-repeat protein cpc2	315	10	0	98.44	4	P:GO:0006417; F:GO:0005515; F:GO:0043022; F:GO:0045182	P:regulation of translation; F:protein binding; F:ribosome binding; F:translation regulator activity			IPR020472 (PRINTS); IPR001680 (SMART); IPR001680 (PFAM); IPR015943 (G3DSA:2.130.10.GENE3D); IPR045223 (PANTHER); PS50294 (PROSITE_PROFILES); IPR001680 (PROSITE_PROFILES); PS50294 (PROSITE_PROFILES); IPR001680 (PROSITE_PROFILES); IPR001680 (PROSITE_PROFILES); PS50294 (PROSITE_PROFILES); IPR001680 (PROSITE_PROFILES); PS50294 (PROSITE_PROFILES); PS50294 (PROSITE_PROFILES); IPR001680 (PROSITE_PROFILE…	F:GO:0005515; F:GO:0043022; F:GO:0045182	F:protein binding; F:ribosome binding; F:translation regulator activity
true	[INTERPRO, BLASTED, MAPPED, ANNOTATED]	PTTG_07863	hypothetical protein PTTG_07863	185	10	6.12309e-111	90.05	2	F:GO:0016791; F:GO:0046872	F:phosphatase activity; F:metal ion binding	EC:3.1.3	Acting on ester bonds	IPR023214 (G3DSA:3.40.50.GENE3D); IPR016965 (PIRSF); IPR016965 (PFAM); IPR016965 (PANTHER); IPR036412 (SUPERFAMILY)	F:GO:0016791	F:phosphatase activity
true	[INTERPRO, BLASTED, MAPPED, ANNOTATED]	PTTG_09870	hypothetical protein PTTG_09870	382	10	0	95.08	6	P:GO:0009086; P:GO:0009088; P:GO:0009090; F:GO:0004412; F:GO:0050661; F:GO:0070403	P:methionine biosynthetic process; P:threonine biosynthetic process; P:homoserine biosynthetic process; F:homoserine dehydrogenase activity; F:NADP binding; F:NAD+ binding	EC:1.1.1.3	Homoserine dehydrogenase	IPR022697 (PIRSF); IPR001342 (PFAM); G3DSA:3.40.50.720 (GENE3D); G3DSA:3.30.360.10 (GENE3D); IPR005106 (PFAM); IPR011147 (PANTHER); IPR036291 (SUPERFAMILY); SSF55347 (SUPERFAMILY)	P:GO:0006520; P:GO:0009067; P:GO:0009090; F:GO:0004412; F:GO:0016491; F:GO:0050661	P:amino acid metabolic process; P:aspartate family amino acid biosynthetic process; P:homoserine biosynthetic process; F:homoserine dehydrogenase activity; F:oxidoreductase activity; F:NADP binding
true	[INTERPRO, BLASTED, MAPPED, ANNOTATED]	PSTG_11145	hypothetical protein PSTG_11145	337	10	0	85.74	11	P:GO:0006278; P:GO:0006310; P:GO:0006508; P:GO:0015074; P:GO:0032196; F:GO:0003720; F:GO:0003723; F:GO:0003887; F:GO:0004190; F:GO:0004519; C:GO:0005634	P:RNA-templated DNA biosynthetic process; P:DNA recombination; P:proteolysis; P:DNA integration; P:transposition; F:telomerase activity; F:RNA binding; F:DNA-directed DNA polymerase activity; F:aspartic-type endopeptidase activity; F:endonuclease activity; C:nucleus	EC:3.4.23; EC:2.7.7.49; EC:2.7.7.7	Acting on peptide bonds (peptidases); RNA-directed DNA polymerase; DNA-directed DNA polymerase	mobidb-lite (MOBIDB_LITE)	no GO terms	no GO terms
true	[INTERPRO, BLASTED, MAPPED, ANNOTATED]	PTTG_06268	hypothetical protein PTTG_06268	206	10	3.23682e-151	92.5	2	P:GO:0006749; F:GO:0004364	P:glutathione metabolic process; F:glutathione transferase activity	EC:2.5.1.18	Glutathione transferase	IPR004046 (PFAM); G3DSA:1.20.1050.10 (GENE3D); IPR004045 (PFAM); G3DSA:3.40.30.10 (GENE3D); IPR040079 (SFLD); SFLDG01205 (SFLD); IPR050213 (PANTHER); IPR010987 (PROSITE_PROFILES); IPR004045 (PROSITE_PROFILES); cd03039 (CDD); cd03192 (CDD); IPR036249 (SUPERFAMILY); IPR036282 (SUPERFAMILY)	P:GO:0006749; F:GO:0004364	P:glutathione metabolic process; F:glutathione transferase activity
true	[INTERPRO, BLASTED]	PTTG_27324	uncharacterized protein PtA15_6A158	263	10	0	89.97						IPR025638 (PFAM); IPR036866 (G3DSA:3.60.15.GENE3D); IPR025638 (PANTHER); IPR036866 (SUPERFAMILY)	no GO terms	no GO terms
true	[INTERPRO, BLASTED, MAPPED, ANNOTATED]	PTTG_03429	Inorganic pyrophosphatase	332	10	0	94.21	4	P:GO:0006796; F:GO:0000287; F:GO:0004427; C:GO:0005737	P:phosphate-containing compound metabolic process; F:magnesium ion binding; F:inorganic diphosphate phosphatase activity; C:cytoplasm	EC:3.6.1.1	Inorganic diphosphatase	IPR008162 (PFAM); IPR036649 (G3DSA:3.90.80.GENE3D); mobidb-lite (MOBIDB_LITE); IPR008162 (PANTHER); IPR008162 (CDD); IPR036649 (SUPERFAMILY)	P:GO:0006796; F:GO:0000287; F:GO:0004427; C:GO:0005737	P:phosphate-containing compound metabolic process; F:magnesium ion binding; F:inorganic diphosphate phosphatase activity; C:cytoplasm
true	[INTERPRO, BLASTED, MAPPED, ANNOTATED]	PTTG_06466	isocitrate lyase	576	10	0	91.17	5	P:GO:0019629; F:GO:0004451; F:GO:0046421; F:GO:0046872; C:GO:0005759	P:propionate catabolic process, 2-methylcitrate cycle; F:isocitrate lyase activity; F:methylisocitrate lyase activity; F:metal ion binding; C:mitochondrial matrix	EC:4.1.3.1; EC:4.1.3.30	Isocitrate lyase; Methylisocitrate lyase	IPR006254 (PFAM); IPR006254 (PIRSF); IPR040442 (G3DSA:3.20.20.GENE3D); G3DSA:1.10.10.850 (GENE3D); IPR006254 (PANTHER); IPR039556 (CDD); IPR015813 (SUPERFAMILY)	P:GO:0019629; P:GO:0019752; F:GO:0003824; F:GO:0004451; F:GO:0046421; C:GO:0005759	P:propionate catabolic process, 2-methylcitrate cycle; P:carboxylic acid metabolic process; F:catalytic activity; F:isocitrate lyase activity; F:methylisocitrate lyase activity; C:mitochondrial matrix
true	[INTERPRO, BLASTED, MAPPED, ANNOTATED]	PGTG_00252	hypothetical protein PGT21_032931	109	10	5.63643e-62	96.39	1	C:GO:0005737	C:cytoplasm			IPR022234 (PFAM); IPR022234 (PANTHER)	no GO terms	no GO terms
true	[INTERPRO, BLASTED, MAPPED, ANNOTATED]	PTTG_04091	secretory pathway GDP dissociation inhibitor 1	449	10	0	97.04	5	P:GO:0007264; P:GO:0015031; P:GO:0016192; F:GO:0005093; C:GO:0005829	P:small GTPase-mediated signal transduction; P:protein transport; P:vesicle-mediated transport; F:Rab GDP-dissociation inhibitor activity; C:cytosol			IPR000806 (PRINTS); IPR018203 (PRINTS); G3DSA:1.10.405.10 (GENE3D); IPR018203 (PFAM); IPR036188 (G3DSA:3.50.50.GENE3D); G3DSA:3.30.519.10 (GENE3D); IPR018203 (PANTHER); IPR036188 (SUPERFAMILY); IPR036188 (SUPERFAMILY); SSF54373 (SUPERFAMILY)	P:GO:0007264; P:GO:0015031; P:GO:0016192; F:GO:0005092; F:GO:0005093; C:GO:0005737	P:small GTPase-mediated signal transduction; P:protein transport; P:vesicle-mediated transport; F:GDP-dissociation inhibitor activity; F:Rab GDP-dissociation inhibitor activity; C:cytoplasm
true	[INTERPRO, BLASTED, MAPPED, ANNOTATED]	PTTG_09553	RuvB-like helicase 1	470	10	0	98.83	15	P:GO:0000492; P:GO:0006281; P:GO:0006338; P:GO:0006357; F:GO:0005524; F:GO:0009378; F:GO:0016887; F:GO:0036121; F:GO:0043139; F:GO:0061749; F:GO:1990518; C:GO:0000812; C:GO:0031011; C:GO:0035267; C:GO:0097255	P:box C/D snoRNP assembly; P:DNA repair; P:chromatin remodeling; P:regulation of transcription by RNA polymerase II; F:ATP binding; F:four-way junction helicase activity; F:ATP hydrolysis activity; F:double-stranded DNA helicase activity; F:5'-3' DNA helicase activity; F:forked DNA-dependent helicase activity; F:single-stranded 3'-5' DNA helicase activity; C:Swr1 complex; C:Ino80 complex; C:NuA4 …	EC:3.6.4.12; EC:5.6.2.3; EC:5.6.2.4; EC:3.6.1.15	DNA helicase; n/a; n/a; Nucleoside-triphosphate phosphatase	IPR003593 (SMART); G3DSA:1.10.8.60 (GENE3D); IPR042487 (G3DSA:2.40.50.GENE3D); IPR027417 (G3DSA:3.40.50.GENE3D); IPR010339 (PFAM); IPR041048 (PFAM); IPR027238 (PANTHER); cd00009 (CDD); IPR027417 (SUPERFAMILY)	F:GO:0005524; F:GO:0008094	F:ATP binding; F:ATP-dependent activity, acting on DNA
true	[INTERPRO, BLASTED, MAPPED, ANNOTATED]	PTTG_09428	N-terminal acetyltransferase A complex catalytic subunit ard1	352	10	0	96.72	3	F:GO:0008270; F:GO:0016491; F:GO:0016740	F:zinc ion binding; F:oxidoreductase activity; F:transferase activity	EC:1; EC:2	Oxidoreductases; Transferases	IPR020843 (SMART); G3DSA:3.90.180.10 (GENE3D); IPR013149 (PFAM); IPR013154 (PFAM); G3DSA:3.40.50.720 (GENE3D); IPR050129 (PANTHER); cd08234 (CDD); IPR036291 (SUPERFAMILY); IPR011032 (SUPERFAMILY)	F:GO:0016491	F:oxidoreductase activity
true	[INTERPRO, BLASTED, MAPPED, ANNOTATED]	PTTG_06073	mannose-1-phosphate guanyltransferase	439	10	0	98.59	6	P:GO:0000032; P:GO:0006486; P:GO:0009298; F:GO:0004475; F:GO:0005525; C:GO:0005737	P:cell wall mannoprotein biosynthetic process; P:protein glycosylation; P:GDP-mannose biosynthetic process; F:mannose-1-phosphate guanylyltransferase (GTP) activity; F:GTP binding; C:cytoplasm	EC:2.7.7.13	Mannose-1-phosphate guanylyltransferase	G3DSA:2.160.10.10 (GENE3D); IPR029044 (G3DSA:3.90.550.GENE3D); IPR005835 (PFAM); IPR056729 (PFAM); IPR050486 (PANTHER); IPR045233 (CDD); IPR029044 (SUPERFAMILY)	P:GO:0009058; P:GO:0009298; F:GO:0004475; F:GO:0005525	P:biosynthetic process; P:GDP-mannose biosynthetic process; F:mannose-1-phosphate guanylyltransferase (GTP) activity; F:GTP binding
true	[INTERPRO, BLASTED, MAPPED, ANNOTATED]	PTTG_03594	Mitogen-activated protein kinase 1	343	10	0	99.65	4	P:GO:0000165; P:GO:0006468; F:GO:0004707; F:GO:0005524	P:MAPK cascade; P:protein phosphorylation; F:MAP kinase activity; F:ATP binding	EC:2.7.11.24	Mitogen-activated protein kinase	IPR000719 (SMART); G3DSA:1.10.510.10 (GENE3D); G3DSA:3.30.200.20 (GENE3D); IPR000719 (PFAM); IPR050117 (PANTHER); IPR000719 (PROSITE_PROFILES); cd07849 (CDD); IPR011009 (SUPERFAMILY)	P:GO:0006468; F:GO:0004672; F:GO:0005524	P:protein phosphorylation; F:protein kinase activity; F:ATP binding
true	[INTERPRO, BLASTED, MAPPED, ANNOTATED]	PTTG_02620	mitochondrial-processing peptidase subunit beta	480	10	0	96.54	4	P:GO:0006627; F:GO:0004222; F:GO:0046872; C:GO:0017087	P:protein processing involved in protein targeting to mitochondrion; F:metalloendopeptidase activity; F:metal ion binding; C:mitochondrial processing peptidase complex	EC:3.4.24	Acting on peptide bonds (peptidases)	IPR007863 (PFAM); G3DSA:3.30.830.10 (GENE3D); G3DSA:3.30.830.10 (GENE3D); IPR011765 (PFAM); IPR050361 (PANTHER); IPR011249 (SUPERFAMILY); IPR011249 (SUPERFAMILY)	P:GO:0006627; F:GO:0004222; F:GO:0046872; C:GO:0005739	P:protein processing involved in protein targeting to mitochondrion; F:metalloendopeptidase activity; F:metal ion binding; C:mitochondrion
true	[INTERPRO, BLASTED, MAPPED, ANNOTATED]	PTTG_06246	uncharacterized protein PtA15_4A748	288	10	2.46596e-177	95.57	3	F:GO:0016616; F:GO:0050664; C:GO:0005622	F:oxidoreductase activity, acting on the CH-OH group of donors, NAD or NADP as acceptor; F:oxidoreductase activity, acting on NAD(P)H, oxygen as acceptor; C:intracellular anatomical structure	EC:1.6.3; EC:1.1.1	Acting on NADH or NADPH; Acting on the CH-OH group of donors	IPR002347 (PRINTS); IPR002347 (PRINTS); G3DSA:3.40.50.720 (GENE3D); IPR002347 (PFAM); mobidb-lite (MOBIDB_LITE); PTHR43008 (PANTHER); IPR036291 (SUPERFAMILY)	F:GO:0050664; C:GO:0005622	F:oxidoreductase activity, acting on NAD(P)H, oxygen as acceptor; C:intracellular anatomical structure
true	[INTERPRO, BLASTED, MAPPED, ANNOTATED]	PTTG_06273	uncharacterized protein PtA15_7A600	471	10	0	94.36	5	P:GO:0000184; P:GO:0034063; P:GO:0043488; F:GO:0003729; C:GO:0010494	P:nuclear-transcribed mRNA catabolic process, nonsense-mediated decay; P:stress granule assembly; P:regulation of mRNA stability; F:mRNA binding; C:cytoplasmic stress granule			IPR000504 (SMART); IPR012677 (G3DSA:3.30.70.GENE3D); IPR000504 (PFAM); IPR012677 (G3DSA:3.30.70.GENE3D); IPR012677 (G3DSA:3.30.70.GENE3D); mobidb-lite (MOBIDB_LITE); IPR050825 (PANTHER); IPR000504 (PROSITE_PROFILES); IPR000504 (PROSITE_PROFILES); IPR000504 (PROSITE_PROFILES); cd12614 (CDD); cd12619 (CDD); cd12622 (CDD); IPR035979 (SUPERFAMILY); IPR035979 (SUPERFAMILY)	P:GO:0000184; P:GO:0034063; P:GO:0043488; F:GO:0003676; F:GO:0003723; F:GO:0003729; C:GO:0010494	P:nuclear-transcribed mRNA catabolic process, nonsense-mediated decay; P:stress granule assembly; P:regulation of mRNA stability; F:nucleic acid binding; F:RNA binding; F:mRNA binding; C:cytoplasmic stress granule
true	[INTERPRO, BLASTED, MAPPED, ANNOTATED]	PTTG_04566	UDP-N-acetylglucosamine pyrophosphorylase	513	10	0	93.6	2	P:GO:0006048; F:GO:0003977	P:UDP-N-acetylglucosamine biosynthetic process; F:UDP-N-acetylglucosamine diphosphorylase activity	EC:2.7.7.23	UDP-N-acetylglucosamine diphosphorylase	IPR002618 (PFAM); IPR029044 (G3DSA:3.90.550.GENE3D); mobidb-lite (MOBIDB_LITE); IPR039741 (PANTHER); cd04193 (CDD); IPR029044 (SUPERFAMILY)	P:GO:0006048; F:GO:0003977; F:GO:0070569	P:UDP-N-acetylglucosamine biosynthetic process; F:UDP-N-acetylglucosamine diphosphorylase activity; F:uridylyltransferase activity
true	[INTERPRO, BLASTED, MAPPED, ANNOTATED]	PTTG_04303	Peptidyl-prolyl cis-trans isomerase B	240	10	3.64155e-165	95.21	8	P:GO:0000413; P:GO:0006357; P:GO:0006457; F:GO:0016018; F:GO:0140839; F:GO:0140840; C:GO:0005737; C:GO:0043231	P:protein peptidyl-prolyl isomerization; P:regulation of transcription by RNA polymerase II; P:protein folding; F:cyclosporin A binding; F:RNA polymerase II CTD heptapeptide repeat P3 isomerase activity; F:RNA polymerase II CTD heptapeptide repeat P6 isomerase activity; C:cytoplasm; C:intracellular membrane-bounded organelle	EC:5.2.1.8	Peptidylprolyl isomerase	IPR002130 (PRINTS); IPR002130 (PFAM); IPR029000 (G3DSA:2.40.100.GENE3D); PTHR11071 (PANTHER); IPR002130 (PROSITE_PROFILES); IPR029000 (SUPERFAMILY)	P:GO:0000413; P:GO:0006457; F:GO:0003755; F:GO:0016018; C:GO:0005737; C:GO:0043231	P:protein peptidyl-prolyl isomerization; P:protein folding; F:peptidyl-prolyl cis-trans isomerase activity; F:cyclosporin A binding; C:cytoplasm; C:intracellular membrane-bounded organelle
true	[INTERPRO, BLASTED, MAPPED, ANNOTATED]	PTTG_06888	hypothetical protein PTTG_06888	358	10	0	89.33	2	P:GO:0005975; F:GO:0050308	P:carbohydrate metabolic process; F:sugar-phosphatase activity	EC:3.1.3.23	Sugar-phosphatase	IPR023198 (G3DSA:1.10.150.GENE3D); IPR023214 (G3DSA:3.40.50.GENE3D); PF00702 (PFAM); SFLDG01129 (SFLD); SFLDS00003 (SFLD); mobidb-lite (MOBIDB_LITE); IPR051806 (PANTHER); IPR036412 (SUPERFAMILY); IPR036412 (SUPERFAMILY)	F:GO:0050308	F:sugar-phosphatase activity
true	[INTERPRO, BLASTED, MAPPED, ANNOTATED]	PTTG_03046	phosphoenolpyruvate carboxykinase [ATP]	578	10	0	98.22	5	P:GO:0006094; F:GO:0004612; F:GO:0005524; F:GO:0016301; C:GO:0005829	P:gluconeogenesis; F:phosphoenolpyruvate carboxykinase (ATP) activity; F:ATP binding; F:kinase activity; C:cytosol	EC:4.1.1.49; EC:2.7	Phosphoenolpyruvate carboxykinase (ATP); Transferring phosphorus-containing groups	IPR008210 (G3DSA:3.40.449.GENE3D); G3DSA:2.170.8.10 (GENE3D); IPR001272 (PFAM); IPR001272 (PIRSF); IPR013035 (G3DSA:3.90.228.GENE3D); mobidb-lite (MOBIDB_LITE); IPR001272 (PANTHER); IPR001272 (HAMAP); IPR001272 (CDD); IPR008210 (SUPERFAMILY); SSF53795 (SUPERFAMILY)	P:GO:0006094; F:GO:0004611; F:GO:0004612; F:GO:0005524; F:GO:0017076; C:GO:0005829	P:gluconeogenesis; F:phosphoenolpyruvate carboxykinase activity; F:phosphoenolpyruvate carboxykinase (ATP) activity; F:ATP binding; F:purine nucleotide binding; C:cytosol
true	[INTERPRO, BLASTED, MAPPED, ANNOTATED]	PTTG_01458	phosphoenolpyruvate carboxykinase [ATP]	578	10	0	98.22	5	P:GO:0006094; F:GO:0004612; F:GO:0005524; F:GO:0016301; C:GO:0005829	P:gluconeogenesis; F:phosphoenolpyruvate carboxykinase (ATP) activity; F:ATP binding; F:kinase activity; C:cytosol	EC:4.1.1.49; EC:2.7	Phosphoenolpyruvate carboxykinase (ATP); Transferring phosphorus-containing groups	IPR013035 (G3DSA:3.90.228.GENE3D); G3DSA:2.170.8.10 (GENE3D); IPR001272 (PFAM); IPR008210 (G3DSA:3.40.449.GENE3D); IPR001272 (PIRSF); IPR001272 (PANTHER); IPR001272 (HAMAP); IPR001272 (CDD); IPR008210 (SUPERFAMILY); SSF53795 (SUPERFAMILY)	P:GO:0006094; F:GO:0004611; F:GO:0004612; F:GO:0005524; F:GO:0017076; C:GO:0005829	P:gluconeogenesis; F:phosphoenolpyruvate carboxykinase activity; F:phosphoenolpyruvate carboxykinase (ATP) activity; F:ATP binding; F:purine nucleotide binding; C:cytosol
true	[INTERPRO, BLASTED, MAPPED, ANNOTATED]	PTTG_02168	uncharacterized protein PtA15_5A461	561	10	0	98.34	4	P:GO:0005975; F:GO:0000287; F:GO:0004614; C:GO:0005829	P:carbohydrate metabolic process; F:magnesium ion binding; F:phosphoglucomutase activity; C:cytosol	EC:5.4.2.2	Phosphoglucomutase (alpha-D-glucose-1,6-bisphosphate-dependent)	IPR005841 (PRINTS); PF24947 (PFAM); G3DSA:3.40.120.10 (GENE3D); G3DSA:3.30.310.50 (GENE3D); IPR005846 (PFAM); G3DSA:3.40.120.10 (GENE3D); G3DSA:3.40.120.10 (GENE3D); IPR005845 (PFAM); IPR005844 (PFAM); IPR045244 (PANTHER); cd03085 (CDD); IPR016055 (SUPERFAMILY); IPR036900 (SUPERFAMILY); IPR016055 (SUPERFAMILY); IPR016055 (SUPERFAMILY)	P:GO:0005975; F:GO:0004614; F:GO:0016868; C:GO:0005829	P:carbohydrate metabolic process; F:phosphoglucomutase activity; F:intramolecular phosphotransferase activity; C:cytosol
true	[INTERPRO, BLASTED, MAPPED, ANNOTATED]	PTTG_07572	phosphomannomutase	257	10	0	96.69	7	P:GO:0006013; P:GO:0006487; P:GO:0009298; F:GO:0003723; F:GO:0004615; F:GO:0046872; C:GO:0005829	P:mannose metabolic process; P:protein N-linked glycosylation; P:GDP-mannose biosynthetic process; F:RNA binding; F:phosphomannomutase activity; F:metal ion binding; C:cytosol	EC:5.4.2.8	Phosphomannomutase	IPR043169 (G3DSA:3.30.1240.GENE3D); IPR023214 (G3DSA:3.40.50.GENE3D); IPR005002 (PFAM); SFLDG01143 (SFLD); IPR005002 (SFLD); IPR005002 (PANTHER); IPR005002 (CDD); IPR036412 (SUPERFAMILY)	P:GO:0006013; P:GO:0006487; P:GO:0009298; F:GO:0004615; C:GO:0005829	P:mannose metabolic process; P:protein N-linked glycosylation; P:GDP-mannose biosynthetic process; F:phosphomannomutase activity; C:cytosol
true	[INTERPRO, BLASTED, MAPPED, ANNOTATED]	PTTG_07672	proteasome subunit alpha type-2	250	10	4.51066e-172	97.95	5	P:GO:0010499; P:GO:0043161; C:GO:0005634; C:GO:0019773; C:GO:0034515	P:proteasomal ubiquitin-independent protein catabolic process; P:proteasome-mediated ubiquitin-dependent protein catabolic process; C:nucleus; C:proteasome core complex, alpha-subunit complex; C:proteasome storage granule			IPR000426 (SMART); IPR029055 (G3DSA:3.60.20.GENE3D); IPR001353 (PFAM); IPR000426 (PFAM); IPR050115 (PANTHER); IPR023332 (PROSITE_PROFILES); cd03750 (CDD); IPR029055 (SUPERFAMILY)	P:GO:0006511; P:GO:0051603; C:GO:0005839; C:GO:0019773	P:ubiquitin-dependent protein catabolic process; P:proteolysis involved in protein catabolic process; C:proteasome core complex; C:proteasome core complex, alpha-subunit complex
true	[INTERPRO, BLASTED, MAPPED, ANNOTATED]	PTTG_01684	alpha subunit of pyruvate dehydrogenase	453	10	0	96.02	5	P:GO:0006086; P:GO:0007124; F:GO:0004739; C:GO:0042645; C:GO:0045254	P:pyruvate decarboxylation to acetyl-CoA; P:pseudohyphal growth; F:pyruvate dehydrogenase (acetyl-transferring) activity; C:mitochondrial nucleoid; C:pyruvate dehydrogenase complex	EC:1.2.4.1	Pyruvate dehydrogenase (acetyl-transferring)	IPR001017 (PFAM); G3DSA:3.40.50.970 (GENE3D); mobidb-lite (MOBIDB_LITE); IPR050642 (PANTHER); cd02000 (CDD); IPR029061 (SUPERFAMILY)	P:GO:0006086; F:GO:0004739; F:GO:0016624	P:pyruvate decarboxylation to acetyl-CoA; F:pyruvate dehydrogenase (acetyl-transferring) activity; F:oxidoreductase activity, acting on the aldehyde or oxo group of donors, disulfide as acceptor
true	[INTERPRO, BLASTED, MAPPED, ANNOTATED]	PTTG_08360	pyruvate kinase	532	10	0	98.8	8	P:GO:0042866; P:GO:0061621; F:GO:0000287; F:GO:0004743; F:GO:0005524; F:GO:0016301; F:GO:0030955; C:GO:0005737	P:pyruvate biosynthetic process; P:canonical glycolysis; F:magnesium ion binding; F:pyruvate kinase activity; F:ATP binding; F:kinase activity; F:potassium ion binding; C:cytoplasm	EC:2.7.1.40	Pyruvate kinase	IPR001697 (PRINTS); IPR040442 (G3DSA:3.20.20.GENE3D); IPR015806 (G3DSA:2.40.33.GENE3D); IPR015795 (PFAM); IPR036918 (G3DSA:3.40.1380.GENE3D); IPR015793 (PFAM); IPR001697 (PANTHER); IPR001697 (CDD); IPR036918 (SUPERFAMILY); IPR011037 (SUPERFAMILY); IPR015813 (SUPERFAMILY)	P:GO:0006096; F:GO:0000287; F:GO:0003824; F:GO:0004743; F:GO:0030955	P:glycolytic process; F:magnesium ion binding; F:catalytic activity; F:pyruvate kinase activity; F:potassium ion binding
true	[INTERPRO, BLASTED, MAPPED, ANNOTATED]	PTTG_09038	uncharacterized protein PtA15_10A146	270	10	0	96.71	2	F:GO:0016616; C:GO:0016020	F:oxidoreductase activity, acting on the CH-OH group of donors, NAD or NADP as acceptor; C:membrane	EC:1.1.1	Acting on the CH-OH group of donors	IPR002347 (PRINTS); IPR002347 (PRINTS); IPR057326 (SMART); IPR002347 (PFAM); G3DSA:3.40.50.720 (GENE3D); PTHR42901 (PANTHER); IPR036291 (SUPERFAMILY)	no GO terms	no GO terms
true	[INTERPRO, BLASTED, MAPPED, ANNOTATED]	PTTG_00016	serine protease	550	10	0	93.46	3	P:GO:0006508; F:GO:0004252; C:GO:0005615	P:proteolysis; F:serine-type endopeptidase activity; C:extracellular space	EC:3.4.21	Acting on peptide bonds (peptidases)	IPR015500 (PRINTS); IPR036852 (G3DSA:3.40.50.GENE3D); IPR037045 (G3DSA:3.30.70.GENE3D); IPR010259 (PFAM); IPR000209 (PFAM); mobidb-lite (MOBIDB_LITE); IPR050131 (PANTHER); PS51892 (PROSITE_PROFILES); IPR034193 (CDD); IPR036852 (SUPERFAMILY); SSF54897 (SUPERFAMILY)	P:GO:0006508; F:GO:0004252; F:GO:0008236; C:GO:0005615	P:proteolysis; F:serine-type endopeptidase activity; F:serine-type peptidase activity; C:extracellular space
true	[INTERPRO, BLASTED, MAPPED, ANNOTATED]	PTTG_05785	succinate dehydrogenase [ubiquinone] flavoprotein subunit, mitochondrial	649	10	0	97.12	7	P:GO:0006099; P:GO:0006121; F:GO:0008177; F:GO:0009055; F:GO:0050660; C:GO:0005743; C:GO:0045273	P:tricarboxylic acid cycle; P:mitochondrial electron transport, succinate to ubiquinone; F:succinate dehydrogenase (quinone) activity; F:electron transfer activity; F:flavin adenine dinucleotide binding; C:mitochondrial inner membrane; C:respiratory chain complex II (succinate dehydrogenase)	EC:1.3.5.1	Succinate dehydrogenase (quinone)	PIRSF000171 (PIRSF); IPR036188 (G3DSA:3.50.50.GENE3D); G3DSA:4.10.80.40 (GENE3D); IPR027477 (G3DSA:3.90.700.GENE3D); G3DSA:1.20.58.100 (GENE3D); IPR003953 (PFAM); IPR015939 (PFAM); mobidb-lite (MOBIDB_LITE); IPR030664 (PANTHER); IPR037099 (SUPERFAMILY); IPR027477 (SUPERFAMILY); IPR036188 (SUPERFAMILY)	P:GO:0006121; F:GO:0000104; F:GO:0008177; F:GO:0009055; F:GO:0016491; F:GO:0050660; C:GO:0005749	P:mitochondrial electron transport, succinate to ubiquinone; F:succinate dehydrogenase activity; F:succinate dehydrogenase (quinone) activity; F:electron transfer activity; F:oxidoreductase activity; F:flavin adenine dinucleotide binding; C:obsolete mitochondrial respiratory chain complex II, succinate dehydrogenase complex (ubiquinone)
true	[INTERPRO, BLASTED, MAPPED, ANNOTATED]	PTTG_08248	succinyl-CoA synthetase beta subunit	419	10	0	97.93	7	P:GO:0006099; P:GO:0006104; F:GO:0000287; F:GO:0004775; F:GO:0005524; C:GO:0005739; C:GO:0042709	P:tricarboxylic acid cycle; P:succinyl-CoA metabolic process; F:magnesium ion binding; F:succinate-CoA ligase (ADP-forming) activity; F:ATP binding; C:mitochondrion; C:succinate-CoA ligase complex	EC:6.2.1.5	Succinate--CoA ligase (ADP-forming)	G3DSA:3.30.470.20 (GENE3D); IPR005811 (PFAM); IPR013815 (G3DSA:3.30.1490.GENE3D); IPR013650 (PFAM); IPR005809 (PIRSF); IPR016102 (G3DSA:3.40.50.GENE3D); PTHR11815 (PANTHER); IPR005809 (HAMAP); IPR011761 (PROSITE_PROFILES); SSF56059 (SUPERFAMILY); IPR016102 (SUPERFAMILY)	P:GO:0006099; P:GO:0006104; F:GO:0003824; F:GO:0004775; F:GO:0005524; F:GO:0046872; C:GO:0005739; C:GO:0042709	P:tricarboxylic acid cycle; P:succinyl-CoA metabolic process; F:catalytic activity; F:succinate-CoA ligase (ADP-forming) activity; F:ATP binding; F:metal ion binding; C:mitochondrion; C:succinate-CoA ligase complex
true	[INTERPRO, BLASTED, MAPPED, ANNOTATED]	PTTG_29878	sedoheptulose-7-phosphate:D-glyceraldehyde-3- phosphate transaldolase	350	10	0	98.93	4	P:GO:0005975; P:GO:0009052; F:GO:0004801; C:GO:0005737	P:carbohydrate metabolic process; P:pentose-phosphate shunt, non-oxidative branch; F:transaldolase activity; C:cytoplasm	EC:2.2.1.2	Transaldolase	IPR001585 (PFAM); IPR013785 (G3DSA:3.20.20.GENE3D); IPR001585 (PANTHER); IPR004730 (HAMAP); IPR004730 (CDD); SSF51569 (SUPERFAMILY)	P:GO:0005975; P:GO:0006098; P:GO:0009052; F:GO:0004801; C:GO:0005622; C:GO:0005737	P:carbohydrate metabolic process; P:pentose-phosphate shunt; P:pentose-phosphate shunt, non-oxidative branch; F:transaldolase activity; C:intracellular anatomical structure; C:cytoplasm
true	[INTERPRO, BLASTED, MAPPED, ANNOTATED]	PTTG_04794	elongation factor EF-Tu	477	10	0	95.37	5	P:GO:0070125; F:GO:0003746; F:GO:0003924; F:GO:0005525; C:GO:0005739	P:mitochondrial translational elongation; F:translation elongation factor activity; F:GTPase activity; F:GTP binding; C:mitochondrion	EC:3.6.1.15	Nucleoside-triphosphate phosphatase	IPR000795 (PRINTS); IPR027417 (G3DSA:3.40.50.GENE3D); IPR004161 (PFAM); IPR004160 (PFAM); G3DSA:2.40.30.10 (GENE3D); IPR000795 (PFAM); G3DSA:2.40.30.10 (GENE3D); IPR050055 (PANTHER); IPR000795 (PROSITE_PROFILES); IPR004541 (HAMAP); cd03707 (CDD); IPR033720 (CDD); IPR041709 (CDD); IPR009001 (SUPERFAMILY); IPR009000 (SUPERFAMILY); IPR027417 (SUPERFAMILY)	P:GO:0006414; P:GO:0070125; F:GO:0003746; F:GO:0003924; F:GO:0005525; C:GO:0005739	P:translational elongation; P:mitochondrial translational elongation; F:translation elongation factor activity; F:GTPase activity; F:GTP binding; C:mitochondrion
true	[INTERPRO, BLASTED, MAPPED, ANNOTATED]	PTTG_08656	hypothetical protein PTTG_08656	375	10	0	95.76	10	P:GO:0001731; F:GO:0003729; F:GO:0003743; F:GO:0005525; F:GO:0031369; F:GO:1990856; C:GO:0005840; C:GO:0005850; C:GO:0016282; C:GO:0043614	P:formation of translation preinitiation complex; F:mRNA binding; F:translation initiation factor activity; F:GTP binding; F:translation initiation factor binding; F:methionyl-initiator methionine tRNA binding; C:ribosome; C:eukaryotic translation initiation factor 2 complex; C:eukaryotic 43S preinitiation complex; C:multi-eIF complex			IPR002735 (SMART); G3DSA:3.30.30.170 (GENE3D); IPR002735 (PFAM); mobidb-lite (MOBIDB_LITE); IPR045196 (PANTHER); IPR016190 (SUPERFAMILY); IPR016189 (SUPERFAMILY)	P:GO:0001731; P:GO:0006413; F:GO:0003729; F:GO:0003743; F:GO:0031369; C:GO:0005850	P:formation of translation preinitiation complex; P:translational initiation; F:mRNA binding; F:translation initiation factor activity; F:translation initiation factor binding; C:eukaryotic translation initiation factor 2 complex
true	[INTERPRO, BLASTED, MAPPED, ANNOTATED]	PTTG_01152	uncharacterized protein PtA15_10A368	509	10	0	95.7	1	F:GO:0016491	F:oxidoreductase activity	EC:1	Oxidoreductases	IPR036188 (G3DSA:3.50.50.GENE3D); PF13450 (PFAM); PTHR43734 (PANTHER); SSF51971 (SUPERFAMILY)	no GO terms	no GO terms
true	[INTERPRO, BLASTED, MAPPED, ANNOTATED]	PGTG_17649	UTP-glucose-1-phosphate uridylyltransferase	484	10	0	98.71	6	P:GO:0005978; P:GO:0005992; P:GO:0006011; P:GO:0006078; F:GO:0003983; C:GO:0005737	P:glycogen biosynthetic process; P:trehalose biosynthetic process; P:UDP-alpha-D-glucose metabolic process; P:(1->6)-beta-D-glucan biosynthetic process; F:UTP:glucose-1-phosphate uridylyltransferase activity; C:cytoplasm	EC:2.7.7.64; EC:2.7.7.9	UTP-monosaccharide-1-phosphate uridylyltransferase; UTP--glucose-1-phosphate uridylyltransferase	IPR002618 (PFAM); IPR016267 (PIRSF); IPR029044 (G3DSA:3.90.550.GENE3D); G3DSA:2.160.10.10 (GENE3D); IPR016267 (PANTHER); IPR016267 (CDD); IPR029044 (SUPERFAMILY)	P:GO:0006011; F:GO:0003983; F:GO:0070569	P:UDP-alpha-D-glucose metabolic process; F:UTP:glucose-1-phosphate uridylyltransferase activity; F:uridylyltransferase activity
true	[INTERPRO, BLASTED, MAPPED, ANNOTATED]	PTTG_07362	Vacuolar ATP synthase subunit B	514	10	0	97.61	7	P:GO:0007035; P:GO:0046034; P:GO:1902600; F:GO:0005524; F:GO:0016787; F:GO:0046961; C:GO:0033180	P:vacuolar acidification; P:ATP metabolic process; P:proton transmembrane transport; F:ATP binding; F:hydrolase activity; F:proton-transporting ATPase activity, rotational mechanism; C:proton-transporting V-type ATPase, V1 domain	EC:3; EC:7.2.2	Hydrolases; Catalysing the translocation of inorganic cations	IPR022879 (PIRSF); G3DSA:3.40.50.12240 (GENE3D); IPR055190 (PFAM); IPR000194 (PFAM); IPR004100 (PFAM); IPR022879 (PANTHER); IPR022879 (HAMAP); cd18112 (CDD); cd01135 (CDD); cd18118 (CDD); IPR027417 (SUPERFAMILY)	P:GO:0007035; P:GO:0046034; P:GO:1902600; F:GO:0005524; F:GO:0046961	P:vacuolar acidification; P:ATP metabolic process; P:proton transmembrane transport; F:ATP binding; F:proton-transporting ATPase activity, rotational mechanism

## Sheet: Homologs in PHI-Base
query id	subject id	% identity	alignment length	mismatches	gap opens	q. start	q. end	s. start	s. end	evalue	bit score
PGTG_00252	PHI:6963#Aspergillus_fumigatus#reduced_virulence	51.19	84	41	0	24	107	19	102	3e-22	85.5
PGTG_01136	PHI:6903#Staphylococcus_aureus#reduced_virulence	27.24	323	170	8	25	344	13	273	1e-22	95.1
PGTG_05935	PHI:2058#Magnaporthe_oryzae#reduced_virulence	25.71	424	272	9	23	405	21	442	3e-28	119
PGTG_12204	PHI:125079#Alternaria_alternata#unaffected_pathogenicity	83	447	73	1	1	447	1	444	0	769
PGTG_13966	PHI:8928#Magnaporthe_oryzae#loss_of_pathogenicity	59.6	401	159	3	36	434	42	441	9e-171	489
PGTG_17649
PGTG_21560
PSTG_01609	PHI:378#Candida_albicans#reduced_virulence	64.44	315	98	6	5	312	7	314	4e-146	417
PSTG_02641	PHI:9481#Ustilaginoidea_virens#reduced_virulence	67.53	308	80	4	1	288	1	308	5e-147	419
PSTG_03501	PHI:10434#Botrytis_cinerea#reduced_virulence	90.67	375	35	0	1	375	1	375	0	733
PSTG_04289	PHI:8928#Magnaporthe_oryzae#loss_of_pathogenicity	57.76	419	169	5	26	442	29	441	1e-170	489
PSTG_04309	PHI:9989#Xanthomonas_oryzae#reduced_virulence	26.6	203	130	6	94	289	76	266	6e-11	62.4
PSTG_08642
PSTG_11145
PSTG_11939	PHI:8875#Aspergillus_fumigatus#unaffected_pathogenicity, loss_of_pathogenicity	27.97	143	92	2	2031	2172	990	1122	9e-12	69.7
PSTG_12276
PSTG_14021	PHI:3321#Candida_albicans#loss_of_pathogenicity	66.94	617	198	2	1	616	1	612	0	878
PTTG_00016	PHI:9903#Botrytis_cinerea#reduced_virulence	51.68	416	164	8	31	436	9	397	2e-128	388
PTTG_00226	PHI:1566#Fusarium_graminearum#lethal	43.48	345	195	0	62	406	34	378	3e-95	293
PTTG_00372
PTTG_00389	PHI:4182#Cryptococcus_neoformans#reduced_virulence	80.63	315	60	1	1	315	1	314	0	535
PTTG_00430	PHI:11234#Streptococcus_suis#unaffected_pathogenicity	49.43	439	201	11	3	435	4	427	3e-129	384
PTTG_01076	PHI:123424, PHI:2058#Magnaporthe_oryzae#unaffected_pathogenicity, reduced_virulence	27.06	436	264	13	37	423	19	449	5e-23	103
PTTG_01106	PHI:2530#Aspergillus_fumigatus#lethal__loss_of_pathogenicity	78.57	448	94	1	1	446	1	448	0	738
PTTG_01152	PHI:124492#Fusarium_graminearum#reduced_virulence	61.75	502	180	4	9	508	4	495	0	643
PTTG_01421	PHI:11896#Magnaporthe_oryzae#reduced_virulence	28.1	274	175	6	94	349	100	369	1e-19	88.6
PTTG_01458	PHI:424#PCK1#5207#Cryptococcus_neoformans#reduced_virulence	76.78	534	122	1	45	576	15	548	0	881
PTTG_01641
PTTG_01669
PTTG_01684	PHI:11455#Toxoplasma_gondii#unaffected_pathogenicity	37.54	309	175	5	120	414	265	569	1e-56	199
PTTG_01696	PHI:2058, PHI:123424#Magnaporthe_oryzae#reduced_virulence, unaffected_pathogenicity	24.76	424	266	9	26	398	21	442	2e-24	107
PTTG_01714	PHI:548, PHI:2305#Botrytis_cinerea#reduced_virulence__unaffected_pathogenicity__increased_virulence_(hypervirulence)	48.72	117	49	3	6	113	3	117	1e-27	99.4
PTTG_01758
PTTG_01827	PHI:9867#Ustilago_maydis#reduced_virulence__unaffected_pathogenicity	47.25	455	231	4	31	482	28	476	2e-151	446
PTTG_01840	PHI:9184#Bordetella_bronchiseptica#unaffected_pathogenicity	32.21	326	206	6	130	452	81	394	2e-44	163
PTTG_01903
PTTG_01991	PHI:2269#Parastagonospora_nodorum#unaffected_pathogenicity	34.19	272	155	8	36	304	13	263	4e-39	139
PTTG_02001
PTTG_02090
PTTG_02168	PHI:3325#Streptococcus_parauberis#reduced_virulence	24.83	431	274	19	17	418	43	452	9e-14	72.8
PTTG_02169
PTTG_02217	PHI:124702#Verticillium_dahliae#reduced_virulence	39.82	113	68	0	104	216	4	116	1e-19	88.2
PTTG_02219	PHI:220#Cryptococcus_neoformans#reduced_virulence	46.76	432	221	6	7	432	5	433	2e-126	376
PTTG_02620
PTTG_03022	PHI:1649#Fusarium_graminearum#unaffected_pathogenicity	31.93	238	135	4	38	259	42	268	3e-36	131
PTTG_03025
PTTG_03046	PHI:424#PCK1#5207#Cryptococcus_neoformans#reduced_virulence	76.78	534	122	1	45	576	15	548	0	880
PTTG_03284
PTTG_03356	PHI:9310#Pgi#552#Erwinia_amylovora#reduced_virulence	58.48	554	212	7	7	555	7	547	0	634
PTTG_03422	PHI:9835#Botrytis_cinerea#reduced_virulence	72.27	494	134	2	136	626	1	494	0	748
PTTG_03429	PHI:2540#Aspergillus_fumigatus#lethal	72.63	285	73	2	53	332	112	396	1e-151	434
PTTG_03445	PHI:1097#Fusarium_graminearum#reduced_virulence	47.12	191	96	3	12	198	16	205	6e-52	168
PTTG_03478	PHI:2058#Magnaporthe_oryzae#reduced_virulence	24.48	429	281	8	1	386	14	442	7e-31	128
PTTG_03499
PTTG_03524
PTTG_03594	PHI:124893#Ustilago_esculenta#increased_virulence_(hypervirulence)	82.06	340	61	0	4	343	14	353	0	593
PTTG_03718	PHI:7124#Fusarium_graminearum#reduced_virulence	52.71	258	97	7	3	255	4	241	7e-86	258
PTTG_03798	PHI:11247#Pseudomonas_aeruginosa#unaffected_pathogenicity	32.94	337	210	7	41	370	4	331	8e-50	187
PTTG_03808	PHI:123077#Magnaporthe_oryzae#reduced_virulence	45.79	356	147	8	173	499	149	487	3e-98	310
PTTG_03821	PHI:11601#Fusarium_graminearum#reduced_virulence	75.11	442	98	2	3	432	8	449	0	669
PTTG_04091
PTTG_04108	PHI:10048#Salmonella_enterica#reduced_virulence	59.48	459	183	2	195	652	5	461	0	558
PTTG_04265	PHI:3957#Xanthomonas_campestris#reduced_virulence	45.28	318	163	6	29	344	5	313	1e-77	243
PTTG_04303	PHI:7181#Beauveria_bassiana#reduced_virulence	55.28	199	82	2	26	223	7	199	7e-70	216
PTTG_04566
PTTG_04794	PHI:10282#Staphylococcus_aureus#increased_virulence_(hypervirulence), unaffected_pathogenicity	62.25	400	143	3	78	477	2	393	9e-169	484
PTTG_04893	PHI:1571#Fusarium_graminearum#unaffected_pathogenicity	68.15	157	48	2	3	157	5	161	3e-72	217
PTTG_05189	PHI:6903#Staphylococcus_aureus#reduced_virulence	27.55	323	169	8	88	407	13	273	1e-21	93.2
PTTG_05453	PHI:11584#Magnaporthe_oryzae#loss_of_pathogenicity	65.23	348	118	3	12	359	11	355	2e-164	467
PTTG_05456	PHI:124694#Fusarium_graminearum#reduced_virulence__unaffected_pathogenicity	42.75	131	70	3	1	126	1	131	1e-27	100
PTTG_05513	PHI:1566#Fusarium_graminearum#lethal	46.08	293	158	0	158	450	89	381	6e-86	271
PTTG_05785	PHI:4966#Zymoseptoria_tritici#unaffected_pathogenicity	74.92	650	155	6	1	649	1	643	0	996
PTTG_05810
PTTG_05827	PHI:3085#Porphyromonas_gingivalis#increased_virulence_(hypervirulence)	54.24	531	236	3	35	564	3	527	0	556
PTTG_06073	PHI:5344#Burkholderia_pseudomallei#reduced_virulence	30.21	235	150	6	77	305	3	229	3e-20	88.2
PTTG_06246	PHI:2269#Mdh1#13684#Parastagonospora_nodorum#unaffected_pathogenicity	41.27	252	142	5	37	285	15	263	6e-58	188
PTTG_06268
PTTG_06273	PHI:124140#Orbilia_oligospora#increased_virulence_(hypervirulence)	28.72	289	164	5	108	390	51	303	2e-25	108
PTTG_06345	PHI:10380#Acinetobacter_baumannii#reduced_virulence	26.98	252	137	11	169	407	39	256	6e-11	62
PTTG_06466	PHI:8917#Candida_glabrata#unaffected_pathogenicity__reduced_virulence	42.31	546	285	12	42	576	23	549	5e-140	420
PTTG_06742	PHI:4103#Porphyromonas_gingivalis#reduced_virulence	31.35	705	398	22	196	891	93	720	7e-83	283
PTTG_06754	PHI:106__PHI:7209#CAT1__Cat1#5476#Candida_albicans#reduced_virulence__unaffected_pathogenicity	52.8	483	216	8	13	491	4	478	8e-171	495
PTTG_06777	PHI:2846#Cryptococcus_neoformans#lethal	76.54	341	76	3	51	387	2	342	0	525
PTTG_06852	PHI:697#Leptosphaeria_maculans#unaffected_pathogenicity	55.86	401	154	4	31	430	19	397	4e-161	462
PTTG_06867	PHI:12133#Cryptococcus_neoformans#reduced_virulence__unaffected_pathogenicity	79.97	669	127	3	6	672	1	664	0	1045
PTTG_06888	PHI:7867, PHI:9900#Cryptococcus_neoformans#reduced_virulence	35.29	136	66	3	197	312	143	276	2e-17	81.6
PTTG_07281	PHI:123424#Magnaporthe_oryzae#unaffected_pathogenicity	25.41	425	269	9	36	415	26	447	3e-30	126
PTTG_07306	PHI:3954#Xanthomonas_campestris#reduced_virulence	31.43	175	101	6	8	175	3	165	7e-12	60.8
PTTG_07362	PHI:7902#Yersinia_pseudotuberculosis#unaffected_pathogenicity	28.75	393	230	12	93	476	86	437	3e-33	130
PTTG_07437
PTTG_07476	PHI:4610#Mycoplasmopsis_agalactiae#reduced_virulence	38.51	322	192	5	78	398	11	327	3e-56	189
PTTG_07572
PTTG_07672
PTTG_07863
PTTG_08248
PTTG_08249	PHI:124475#Fusarium_graminearum#reduced_virulence	48.36	488	236	5	20	506	14	486	2e-156	458
PTTG_08360	PHI:8611#Magnaporthe_oryzae#unaffected_pathogenicity, reduced_virulence, loss_of_pathogenicity	60.83	508	192	4	11	517	13	514	0	622
PTTG_08592	PHI:504#Saccharomyces_cerevisiae#reduced_virulence	54.88	379	155	6	1	378	1	364	1e-138	402
PTTG_08656
PTTG_08772	PHI:9444#Beauveria_bassiana#unaffected_pathogenicity	36.84	304	140	8	45	338	37	298	3e-48	167
PTTG_08909	PHI:1244#Fusarium_graminearum#unaffected_pathogenicity	59.95	372	125	4	4	359	9	372	3e-162	463
PTTG_09038	PHI:7511#Klebsiella_pneumoniae#unaffected_pathogenicity	36	250	146	3	14	260	1	239	1e-45	155
PTTG_09144	PHI:123284#Sclerotinia_sclerotiorum#loss_of_pathogenicity__unaffected_pathogenicity	51.68	536	234	7	1	518	1	529	8e-176	509
PTTG_09204	PHI:3915#Pseudomonas_aeruginosa#loss_of_pathogenicity	31.75	274	152	9	146	418	5	244	2e-29	115
PTTG_09276
PTTG_09356
PTTG_09428	PHI:2256#Parastagonospora_nodorum#unaffected_pathogenicity	28.4	331	221	9	28	348	34	358	7e-37	137
PTTG_09553
PTTG_09731	PHI:7353#Staphylococcus_aureus#unaffected_pathogenicity	40	435	228	9	107	526	4	420	9e-93	292
PTTG_09784
PTTG_09796
PTTG_09870
PTTG_09887	PHI:10587#Pectobacterium_carotovorum#unaffected_pathogenicity	29	269	165	7	14	279	6	251	8e-21	88.2
PTTG_09971
PTTG_12239
PTTG_12630	PHI:124427#Sporisorium_scitamineum#loss_of_pathogenicity	59.44	323	113	7	10	320	6	322	5e-131	379
PTTG_26408	PHI:3321#Candida_albicans#loss_of_pathogenicity	66.94	617	198	2	70	685	1	612	0	881
PTTG_27324
PTTG_27503
PTTG_28577	PHI:9989#Xanthomonas_oryzae#reduced_virulence	26.99	452	237	14	49	490	19	387	2e-38	145
PTTG_29181	PHI:2239#Ustilago_maydis#reduced_virulence	58.29	772	298	7	5	758	4	769	0	887
PTTG_29605	PHI:9517#Fusarium_graminearum#reduced_virulence	29.41	204	120	6	87	282	48	235	5e-15	74.7
PTTG_29878	PHI:123791#Francisella_tularensis#reduced_virulence	50.62	322	150	5	30	348	24	339	3e-96	292

## Sheet: Conserved Domains
#Batch CD-search tool	NIH/NLM/NCBI
#cdsid	QM3-qcdsearch-14F7EAC9EBBCBB94-3C679F28074FF0B4
#datatype	hitsConcise Results(Superfamily only)
#status	0
#Start time	2025-10-02T13:47:44	Run time	0:00:00:33
#status	success
Query	Hit type	PSSM-ID	From	To	E-Value	Bitscore	Accession	Short name	Incomplete	Superfamily	Definition
Q#1 - >PTTG_03499 elongation factor EF-1 beta subunit[PTTG_03499 elongation factor EF-1 beta subunit]	superfamily	459919	141	224	1.1872e-38	128.696	cl46654	EF1_GNE superfamily	-	-	EF-1 guanine nucleotide exchange domain; This family is the guanine nucleotide exchange domain of EF-1 beta and EF-1 delta chains.
Q#1 - >PTTG_03499 elongation factor EF-1 beta subunit[PTTG_03499 elongation factor EF-1 beta subunit]	superfamily	470672	13	60	2.83924e-13	62.8264	cl02776	GST_C_family superfamily	N	-	C-terminal, alpha helical domain of the Glutathione S-transferase family; Glutathione S-transferase (GST) family, C-terminal alpha helical domain; a large, diverse group of cytosolic dimeric proteins involved in cellular detoxification by catalyzing the conjugation of glutathione (GSH) with a wide range of endogenous and xenobiotic alkylating agents, including carcinogens, therapeutic drugs, envi…
Q#1 - >PTTG_03499 elongation factor EF-1 beta subunit[PTTG_03499 elongation factor EF-1 beta subunit]	superfamily	463158	102	129	5.5233e-09	50.2191	cl11209	EF-1_beta_acid superfamily	-	-	Eukaryotic elongation factor 1 beta central acidic region; Eukaryotic elongation factor 1 beta central acidic region.
Q#2 - >PTTG_01669 probable YRB1-ran-specific GTPase-activating[PTTG_01669 probable YRB1-ran-specific GTPase-activating]	superfamily	473070	18	152	2.00422e-73	219.748	cl17171	PH-like superfamily	-	-	Pleckstrin homology-like domain; The PH-like family includes the PH domain, both the Shc-like and IRS-like PTB domains, the ran-binding domain, the EVH1 domain, a domain in neurobeachin and the third domain of FERM. All of these domains have a PH fold, but lack significant sequence similarity. They are generally involved in targeting to protein to the appropriate cellular location or interacting …
Q#3 - >PSTG_04309 histidinol-phosphate aminotransferase[PSTG_04309 histidinol-phosphate aminotransferase]	superfamily	178597	15	425	2.41048e-91	281.201	cl30150	PLN03026 superfamily	-	-	histidinol-phosphate aminotransferase; Provisional
Q#4 - >PTTG_09356 translationally-controlled tumor[PTTG_09356 translationally-controlled tumor]	superfamily	471805	1	161	4.57597e-95	272.079	cl08291	TCTP superfamily	-	-	Translationally controlled tumour protein; Translationally controlled tumor protein.
Q#5 - >PTTG_06852 saccharopepsin[PTTG_06852 saccharopepsin]	superfamily	472175	104	428	0	581.318	cl11403	pepsin_retropepsin_like superfamily	-	-	Cellular and retroviral pepsin-like aspartate proteases; This family includes both cellular and retroviral pepsin-like aspartate proteases. The cellular pepsin and pepsin-like enzymes are twice as long as their retroviral counterparts. The cellular pepsin-like aspartic proteases are found in mammals, plants, fungi and bacteria. These well known and extensively characterized enzymes include pepsin…
Q#6 - >PTTG_02090 phosphatase 2a inhibitor i2pp2a[PTTG_02090 phosphatase 2a inhibitor i2pp2a]	superfamily	471807	43	230	1.03301e-09	58.6515	cl08298	PTZ00007 superfamily	C	-	(NAP-L) nucleosome assembly protein -L; Provisional
Q#7 - >PTTG_01840 ATP synthase beta subunit[PTTG_01840 ATP synthase beta subunit]	superfamily	439825	67	538	0	974.182	cl43008	AtpD superfamily	-	-	FoF1-type ATP synthase, beta subunit [Energy production and conversion]; FoF1-type ATP synthase, beta subunit is part of the Pathway/BioSystem: FoF1-type ATP synthase
Q#8 - >PTTG_05456 profilin[PTTG_05456 profilin]	superfamily	459724	1	122	6.07365e-61	182.749	cl46686	Profilin superfamily	-	-	Profilin; Profilin.
Q#9 - >PTTG_01827 disulfide isomerase[PTTG_01827 disulfide isomerase]	superfamily	273457	30	486	2.10189e-150	438.339	cl36828	ER_PDI_fam superfamily	-	-	protein disulfide isomerase, eukaryotic; This model represents eukaryotic protein disulfide isomerases retained in the endoplasmic reticulum (ER) and closely related forms. Some members have been assigned alternative or additional functions such as prolyl 4-hydroxylase and dolichyl-diphosphooligosaccharide-protein glycotransferase. Members of this family have at least two protein-disulfide domain…
Q#10 - >PTTG_07476 pyruvate dehydrogenase E1 component subunit beta[PTTG_07476 pyruvate dehydrogenase E1 component subunit beta]	superfamily	237011	67	400	0	556.068	cl36077	PRK11892 superfamily	N	-	pyruvate dehydrogenase subunit beta; Provisional
Q#11 - >PTTG_02217 cytoplasmic[PTTG_02217 cytoplasmic]	superfamily	440225	103	212	1.70444e-23	96.9997	cl33886	TPR superfamily	C	-	Tetratricopeptide (TPR) repeat [General function prediction only]; Tetratricopeptide (TPR) repeat [General function prediction only].
Q#11 - >PTTG_02217 cytoplasmic[PTTG_02217 cytoplasmic]	superfamily	465168	8	72	1.16934e-20	84.1078	cl24944	SGTA_dimer superfamily	-	-	Homodimerization domain of SGTA; SGTA_dimer is a short N-terminal domain at the start of SGTA or small glutamine-rich tetratricopeptide repeat-containing proteins. It is the homodimerization domain of the SGTA, a heat-shock protein (HSP) co-chaperone involved in the targeting of tail-anchor membrane proteins to the endoplasmic reticulum. This N-terminal homodimerization domain mediates the associ…
Q#12 - >PTTG_06867 heat-shock 90[PTTG_06867 heat-shock 90]	superfamily	481033	5	706	0	981.087	cl46693	HSP90 superfamily	-	-	Hsp90 protein; Hsp90 protein.
Q#13 - >PTTG_27503 kinesin family member C1[PTTG_27503 kinesin family member C1]	superfamily	403808	7	148	1.67111e-31	110.087	cl38368	Tropomyosin_1 superfamily	-	-	Tropomyosin like; This family is a set of eukaryotic tropomyosins. Within the yeast Tpm1 and Tpm2, biochemical and sequence analyses indicate that Tpm2p spans four actin monomers along a filament, whereas Tpm1p spans five. Despite its shorter length, Tpm2p can compete with Tpm1p for binding to F-actin. Over-expression of Tpm2p in vivo alters the axial budding of haploids to a bipolar pattern, and…
Q#14 - >PGTG_12204 tubulin beta chain[PGTG_12204 tubulin beta chain]	superfamily	215107	1	428	0	883.393	cl30499	PLN00220 superfamily	-	-	tubulin beta chain; Provisional
Q#15 - >PTTG_04893 eukaryotic translation initiation factor 5A-2[PTTG_04893 eukaryotic translation initiation factor 5A-2]	superfamily	215580	1	159	6.21285e-76	223.433	cl42976	PLN03107 superfamily	-	-	eukaryotic translation initiation factor 5A; Provisional
Q#16 - >PTTG_09144 phosphoacetylglucosamine mutase[PTTG_09144 phosphoacetylglucosamine mutase]	superfamily	476822	22	519	0	738.636	cl38939	phosphohexomutase superfamily	-	-	The alpha-D-phosphohexomutase superfamily includes several related enzymes that catalyze a reversible intramolecular phosphoryl transfer on their sugar substrates. Members of this family include the phosphoglucomutases (PGM1 and PGM2), phosphoglucosamine mutase (PNGM), phosphoacetylglucosamine mutase (PAGM), the bacterial phosphomannomutase ManB, the bacterial phosphoglucosamine mutase GlmM, and …
Q#17 - >PTTG_03478 heat shock HSS1[PTTG_03478 heat shock HSS1]	superfamily	240227	9	615	0	1108.32	cl36495	PTZ00009 superfamily	-	-	heat shock 70 kDa protein; Provisional
Q#18 - >PTTG_07437 alpha beta-hydrolase[PTTG_07437 alpha beta-hydrolase]	superfamily	459761	538	747	1.20143e-62	208.623	cl47529	Peptidase_S9 superfamily	-	-	Prolyl oligopeptidase family; Prolyl oligopeptidase family.
Q#19 - >PTTG_01758 40S ribosomal S0[PTTG_01758 40S ribosomal S0]	superfamily	240331	7	243	5.57678e-128	364.38	cl36534	PTZ00254 superfamily	-	-	40S ribosomal protein SA; Provisional
Q#20 - >PTTG_26408 V-type ATPase[PTTG_26408 V-type ATPase]	superfamily	273411	93	681	0	1142.94	cl36803	V-ATPase_V1_A superfamily	-	-	V-type (H+)-ATPase V1, A subunit; This models eukaryotic vacuolar (H+)-ATPase that is responsible for acidifying cellular compartments. This enzyme shares extensive sequence similarity with archaeal ATP synthase. [Transport and binding proteins, Cations and iron carrying compounds]
Q#21 - >PTTG_03718 RP EB family microtubule-associated[PTTG_03718 RP EB family microtubule-associated]	superfamily	227542	3	242	5.51419e-69	216.016	cl34944	BIM1 superfamily	-	-	Microtubule-binding protein involved in cell cycle control [Cell division and chromosome partitioning / Cytoskeleton]; Microtubule-binding protein involved in cell cycle control [Cell division and chromosome partitioning / Cytoskeleton].
Q#22 - >PTTG_01641 exosome complex component RRP45[PTTG_01641 exosome complex component RRP45]	superfamily	446015	7	270	3.04224e-134	380.335	cl03114	RNase_PH superfamily	-	-	RNase PH-like 3'-5' exoribonucleases; RNase PH-like 3'-5' exoribonucleases are enzymes that catalyze the 3' to 5' processing and decay of RNA substrates. Evolutionarily related members can be fond in prokaryotes, archaea, and eukaryotes. Bacterial ribonuclease PH contains a single copy of this domain, and removes nucleotide residues following the -CCA terminus of tRNA. Polyribonucleotide nucleoti…
Q#23 - >PSTG_03501 actin[PSTG_03501 actin]	superfamily	483947	6	370	0	921.762	cl49607	ASKHA_ATPase-like superfamily	-	-	ATPase-like domain of the ASKHA (Acetate and Sugar Kinases/Hsc70/Actin) superfamily; The ASKHA superfamily, also known as actin-like ATPase domain superfamily, includes acetate and sugar kinases, heat-shock cognate 70 (Hsp70) and actin family proteins. They either function as conformational hydrolases (e.g. Hsp70, actin) that perform simple ATP hydrolysis, or as metabolite kinases (e.g. glycerol …
Q#24 - >PTTG_05827 heat shock 60[PTTG_05827 heat shock 60]	superfamily	351886	35	560	0	869.467	cl02777	chaperonin_like superfamily	-	-	chaperonin_like superfamily. Chaperonins are involved in productive folding of proteins. They share a common general morphology, a double toroid of 2 stacked rings, each composed of 7-9 subunits. There are 2 main chaperonin groups. The symmetry of type I is seven-fold and they are found in eubacteria (GroEL) and in organelles of eubacterial descent (hsp60 and RBP). The symmetry of type II is eigh…
Q#25 - >PTTG_01106 tubulin alpha-1A chain[PTTG_01106 tubulin alpha-1A chain]	superfamily	471962	2	433	0	853.755	cl10017	Tubulin_FtsZ_Cetz-like superfamily	-	-	Tubulin protein family of FtsZ and CetZ-like; This family includes tubulin alpha-, beta-, gamma-, delta-, epsilon, and zeta-tubulins as well as FtsZ and CetZ, all of which are involved in polymer formation. Tubulin is the major component of microtubules, but also exists as a heterodimer and as a curved oligomer. Microtubules exist in all eukaryotic cells and are responsible for many functions, in…
Q#26 - >PTTG_03524 Rho GDP-dissociation inhibitor[PTTG_03524 Rho GDP-dissociation inhibitor]	superfamily	460449	70	257	3.06799e-57	180.897	cl03454	Rho_GDI superfamily	-	-	RHO protein GDP dissociation inhibitor; RHO protein GDP dissociation inhibitor.
Q#27 - >PTTG_06777 thioredoxin reductase[PTTG_06777 thioredoxin reductase]	superfamily	273540	53	363	2.43147e-160	452.081	cl36861	TRX_reduct superfamily	-	-	thioredoxin-disulfide reductase; This model describes thioredoxin-disulfide reductase, a member of the pyridine nucleotide-disulphide oxidoreductases (pfam00070). [Energy metabolism, Electron transport]
Q#28 - >PTTG_09204 myo inositol monophosphatase[PTTG_09204 myo inositol monophosphatase]	superfamily	469707	146	400	1.91945e-104	310.238	cl00289	FIG superfamily	-	-	FIG, FBPase/IMPase/glpX-like domain. A superfamily of metal-dependent phosphatases with various substrates. Fructose-1,6-bisphospatase (both the major and the glpX-encoded variant) hydrolyze fructose-1,6,-bisphosphate to fructose-6-phosphate in gluconeogenesis. Inositol-monophosphatases and inositol polyphosphatases play vital roles in eukaryotic signalling, as they participate in metabolizing th…
Q#29 - >PTTG_03808 related to phospho phosphatase 2C[PTTG_03808 related to phospho phosphatase 2C]	superfamily	469621	174	492	4.06165e-78	244.928	cl00120	PP2Cc superfamily	-	-	Serine/threonine phosphatases, family 2C, catalytic domain; The protein architecture and deduced catalytic mechanism of PP2C phosphatases are similar to the PP1, PP2A, PP2B family of protein Ser/Thr phosphatases, with which PP2C shares no sequence similarity.
Q#30 - >PTTG_01696 heat shock 70[PTTG_01696 heat shock 70]	superfamily	240227	25	599	0	851.393	cl36495	PTZ00009 superfamily	-	-	heat shock 70 kDa protein; Provisional
Q#31 - >PTTG_12630 arginase[PTTG_12630 arginase]	superfamily	450134	20	314	4.87864e-132	377.22	cl17011	Arginase_HDAC superfamily	-	-	Arginase-like and histone-like hydrolases; Arginase-like/histone-like hydrolase superfamily includes metal-dependent enzymes that belong to Arginase-like amidino hydrolase family and histone/histone-like deacetylase class I, II, IV family, respectively. These enzymes catalyze hydrolysis of amide bond. Arginases are known to be involved in control of cellular levels of arginine and ornithine, in h…
Q#33 - >PTTG_00226 26S proteasome subunit P45[PTTG_00226 26S proteasome subunit P45]	superfamily	240423	33	416	0	731.565	cl36567	PTZ00454 superfamily	-	-	26S protease regulatory subunit 6B-like protein; Provisional
Q#34 - >PTTG_06345 DNA repair RAD51[PTTG_06345 DNA repair RAD51]	superfamily	274048	92	406	0	526.215	cl37082	recomb_RAD51 superfamily	-	-	DNA repair protein RAD51; This eukaryotic sequence family consists of RAD51, a protein involved in DNA homologous recombination and repair. It is similar in sequence the exclusively meiotic recombinase DMC1 (TIGR02238), to archaeal families RadA (TIGR02236) and RadB (TIGR02237), and to bacterial RecA (TIGR02012).
Q#35 - >PTTG_09276 Proteophosphoglycan ppg4[PTTG_09276 Proteophosphoglycan ppg4]	superfamily	431195	110	144	4.5352e-09	52.4338	cl10961	Ish1 superfamily	-	-	Putative nuclear envelope organization protein; This entry represents a repeat found in the fungal protein Ish1, a protein which has a role in nuclear membrane organization.
Q#35 - >PTTG_09276 Proteophosphoglycan ppg4[PTTG_09276 Proteophosphoglycan ppg4]	superfamily	431195	484	519	5.29144e-08	49.3522	cl10961	Ish1 superfamily	-	-	Putative nuclear envelope organization protein; This entry represents a repeat found in the fungal protein Ish1, a protein which has a role in nuclear membrane organization.
Q#35 - >PTTG_09276 Proteophosphoglycan ppg4[PTTG_09276 Proteophosphoglycan ppg4]	superfamily	431195	171	205	8.89193e-07	45.8855	cl10961	Ish1 superfamily	-	-	Putative nuclear envelope organization protein; This entry represents a repeat found in the fungal protein Ish1, a protein which has a role in nuclear membrane organization.
Q#35 - >PTTG_09276 Proteophosphoglycan ppg4[PTTG_09276 Proteophosphoglycan ppg4]	superfamily	431195	395	430	3.2443e-06	44.3447	cl10961	Ish1 superfamily	-	-	Putative nuclear envelope organization protein; This entry represents a repeat found in the fungal protein Ish1, a protein which has a role in nuclear membrane organization.
Q#35 - >PTTG_09276 Proteophosphoglycan ppg4[PTTG_09276 Proteophosphoglycan ppg4]	superfamily	431195	439	475	3.72185e-06	43.9595	cl10961	Ish1 superfamily	-	-	Putative nuclear envelope organization protein; This entry represents a repeat found in the fungal protein Ish1, a protein which has a role in nuclear membrane organization.
Q#35 - >PTTG_09276 Proteophosphoglycan ppg4[PTTG_09276 Proteophosphoglycan ppg4]	superfamily	431195	350	385	2.44936e-05	41.6483	cl10961	Ish1 superfamily	-	-	Putative nuclear envelope organization protein; This entry represents a repeat found in the fungal protein Ish1, a protein which has a role in nuclear membrane organization.
Q#35 - >PTTG_09276 Proteophosphoglycan ppg4[PTTG_09276 Proteophosphoglycan ppg4]	superfamily	431195	624	657	0.000294159	38.5667	cl10961	Ish1 superfamily	-	-	Putative nuclear envelope organization protein; This entry represents a repeat found in the fungal protein Ish1, a protein which has a role in nuclear membrane organization.
Q#35 - >PTTG_09276 Proteophosphoglycan ppg4[PTTG_09276 Proteophosphoglycan ppg4]	superfamily	443056	260	343	0.000769085	42.618	cl43965	TrbL superfamily	N	-	Type IV secretory pathway, TrbL components [Intracellular trafficking, secretion, and vesicular transport]; Type IV secretory pathway, TrbL components [Intracellular trafficking, secretion, and vesicular transport].
Q#35 - >PTTG_09276 Proteophosphoglycan ppg4[PTTG_09276 Proteophosphoglycan ppg4]	superfamily	431195	576	607	0.00297048	35.8703	cl10961	Ish1 superfamily	-	-	Putative nuclear envelope organization protein; This entry represents a repeat found in the fungal protein Ish1, a protein which has a role in nuclear membrane organization.
Q#36 - >PTTG_08592 3-isopropylmalate dehydrogenase[PTTG_08592 3-isopropylmalate dehydrogenase]	superfamily	444908	4	375	1.57055e-179	502.709	cl00445	Iso_dh superfamily	-	-	Isocitrate/isopropylmalate dehydrogenase; Isocitrate/isopropylmalate dehydrogenase.
Q#37 - >PGTG_13966 acyl- oxidase[PGTG_13966 acyl- oxidase]	superfamily	447864	63	434	0	546.866	cl09933	ACAD superfamily	-	-	Acyl-CoA dehydrogenase; Both mitochondrial acyl-CoA dehydrogenases (ACAD) and peroxisomal acyl-CoA oxidases (AXO) catalyze the alpha,beta dehydrogenation of the corresponding trans-enoyl-CoA by FAD, which becomes reduced. The reduced form of ACAD is reoxidized in the oxidative half-reaction by electron-transferring flavoprotein (ETF), from which the electrons are transferred to the mitochondrial …
Q#38 - >PSTG_14021 V-type ATPase[PSTG_14021 V-type ATPase]	superfamily	273411	24	612	0	1139.09	cl36803	V-ATPase_V1_A superfamily	-	-	V-type (H+)-ATPase V1, A subunit; This models eukaryotic vacuolar (H+)-ATPase that is responsible for acidifying cellular compartments. This enzyme shares extensive sequence similarity with archaeal ATP synthase. [Transport and binding proteins, Cations and iron carrying compounds]
Q#39 - >PGTG_05935 heat shock 70[PGTG_05935 heat shock 70]	superfamily	240227	22	606	0	872.194	cl36495	PTZ00009 superfamily	-	-	heat shock 70 kDa protein; Provisional
Q#40 - >PTTG_02219 phosphomannose isomerase type I[PTTG_02219 phosphomannose isomerase type I]	superfamily	477354	13	417	4.58194e-152	436.794	cl40423	cupin_RmlC-like superfamily	-	-	RmlC-like cupin superfamily; This superfamily contains proteins similar to the RmlC (dTDP (deoxythymidine diphosphates)-4-dehydrorhamnose 3,5-epimerase)-like cupins. RmlC is a dTDP-sugar isomerase involved in the synthesis of L-rhamnose, a saccharide required for the virulence of some pathogenic bacteria. Cupins are a functionally diverse superfamily originally discovered based on the highly cons…
Q#41 - >PTTG_01076 molecular chaperone[PTTG_01076 molecular chaperone]	superfamily	483947	45	663	0	1105.93	cl49607	ASKHA_ATPase-like superfamily	-	-	ATPase-like domain of the ASKHA (Acetate and Sugar Kinases/Hsc70/Actin) superfamily; The ASKHA superfamily, also known as actin-like ATPase domain superfamily, includes acetate and sugar kinases, heat-shock cognate 70 (Hsp70) and actin family proteins. They either function as conformational hydrolases (e.g. Hsp70, actin) that perform simple ATP hydrolysis, or as metabolite kinases (e.g. glycerol …
Q#42 - >PSTG_04289 acyl- oxidase[PSTG_04289 acyl- oxidase]	superfamily	447864	71	442	0	549.178	cl09933	ACAD superfamily	-	-	Acyl-CoA dehydrogenase; Both mitochondrial acyl-CoA dehydrogenases (ACAD) and peroxisomal acyl-CoA oxidases (AXO) catalyze the alpha,beta dehydrogenation of the corresponding trans-enoyl-CoA by FAD, which becomes reduced. The reduced form of ACAD is reoxidized in the oxidative half-reaction by electron-transferring flavoprotein (ETF), from which the electrons are transferred to the mitochondrial …
Q#43 - >PTTG_03022 DNA-directed RNA polymerase I subunit RPA1[PTTG_03022 DNA-directed RNA polymerase I subunit RPA1]	superfamily	227560	20	264	8.92889e-35	125.472	cl34949	RFA2 superfamily	-	-	Single-stranded DNA-binding replication protein A (RPA), medium (30 kD) subunit [DNA replication, recombination, and repair]; Single-stranded DNA-binding replication protein A (RPA), medium (30 kD) subunit [DNA replication, recombination, and repair].
Q#44 - >PTTG_09887 short chain dehydrogenase reductase[PTTG_09887 short chain dehydrogenase reductase]	superfamily	440651	30	279	1.15024e-53	174.589	cl43311	FabG superfamily	-	-	NAD(P)-dependent dehydrogenase, short-chain alcohol dehydrogenase family [Lipid transport and metabolism]; NAD(P)-dependent dehydrogenase, short-chain alcohol dehydrogenase family is part of the Pathway/BioSystem: Fatty acid biosynthesis
Q#45 - >PSTG_02641 CMGC CDK CDC2 kinase[PSTG_02641 CMGC CDK CDC2 kinase]	superfamily	473864	4	287	0	583.868	cl21453	PKc_like superfamily	-	-	Protein Kinases, catalytic domain; The protein kinase superfamily is mainly composed of the catalytic domains of serine/threonine-specific and tyrosine-specific protein kinases. It also includes RIO kinases, which are atypical serine protein kinases, aminoglycoside phosphotransferases, and choline kinases. These proteins catalyze the transfer of the gamma-phosphoryl group from ATP to hydroxyl gro…
Q#46 - >PTTG_01991 beta-keto acyl carrier reductase[PTTG_01991 beta-keto acyl carrier reductase]	superfamily	473865	36	303	1.88498e-78	239.155	cl21454	NADB_Rossmann superfamily	-	-	Rossmann-fold NAD(P)(+)-binding proteins; A large family of proteins that share a Rossmann-fold NAD(P)H/NAD(P)(+) binding (NADB) domain. The NADB domain is found in numerous dehydrogenases of metabolic pathways such as glycolysis, and many other redox enzymes. NAD binding involves numerous hydrogen-bonds and van der Waals contacts, in particular H-bonding of residues in a turn between the first s…
Q#47 - >PTTG_09971 hypothetical protein PTTG_09971[PTTG_09971 hypothetical protein PTTG_09971]	superfamily	432653	25	62	2.29644e-07	45.2676	cl13960	DUF3759 superfamily	C	-	Protein of unknown function (DUF3759); This family of proteins is found in eukaryotes. Proteins in this family are typically between 107 and 132 amino acids in length. There is a single completely conserved residue H that may be functionally important.
Q#48 - >PGTG_00252 phosphoglycerate mutase family[PGTG_00252 phosphoglycerate mutase family]	superfamily	432653	25	106	1.92496e-37	121.537	cl13960	DUF3759 superfamily	-	-	Protein of unknown function (DUF3759); This family of proteins is found in eukaryotes. Proteins in this family are typically between 107 and 132 amino acids in length. There is a single completely conserved residue H that may be functionally important.
Q#49 - >PTTG_03284 60S acidic ribosomal P0[PTTG_03284 60S acidic ribosomal P0]	superfamily	469747	1	269	2.98946e-125	360.487	cl00376	Ribosomal_L10_P0 superfamily	-	-	Ribosomal protein L10 family; composed of the large subunit ribosomal protein called L10 in bacteria, P0 in eukaryotes, and L10e in archaea, as well as uncharacterized P0-like eukaryotic proteins. In all three kingdoms, L10 forms a tight complex with multiple copies of the small acidic protein L12(e). This complex forms a stalk structure on the large subunit of the ribosome. The N-terminal domain…
Q#50 - >PSTG_01609 serine threonine phosphatase ppe1[PSTG_01609 serine threonine phosphatase ppe1]	superfamily	472684	3	295	0	538.71	cl13995	MPP_superfamily superfamily	-	-	metallophosphatase superfamily, metallophosphatase domain; Metallophosphatases (MPPs), also known as metallophosphoesterases, phosphodiesterases (PDEs), binuclear metallophosphoesterases, and dimetal-containing phosphoesterases (DMPs), represent a diverse superfamily of enzymes with a conserved domain containing an active site consisting of two metal ions (usually manganese, iron, or zinc) coordi…
Q#51 - >PTTG_09796 dihydroxyacetone kinase[PTTG_09796 dihydroxyacetone kinase]	superfamily	475197	5	610	0	607.838	cl29418	PRK14479 superfamily	-	-	dihydroxyacetone kinase; Provisional
Q#52 - >PTTG_04091 secretory pathway GDP dissociation inhibitor 1[PTTG_04091 secretory pathway GDP dissociation inhibitor 1]	superfamily	473865	1	439	0	717.663	cl21454	NADB_Rossmann superfamily	-	-	Rossmann-fold NAD(P)(+)-binding proteins; A large family of proteins that share a Rossmann-fold NAD(P)H/NAD(P)(+) binding (NADB) domain. The NADB domain is found in numerous dehydrogenases of metabolic pathways such as glycolysis, and many other redox enzymes. NAD binding involves numerous hydrogen-bonds and van der Waals contacts, in particular H-bonding of residues in a turn between the first s…
Q#53 - >PTTG_09784 Thiamin diphosphate-binding[PTTG_09784 Thiamin diphosphate-binding]	superfamily	443158	318	636	3.50997e-49	173.734	cl34703	TktA2 superfamily	-	-	Transketolase, C-terminal subunit [Carbohydrate transport and metabolism]; Transketolase, C-terminal subunit [Carbohydrate transport and metabolism].
Q#53 - >PTTG_09784 Thiamin diphosphate-binding[PTTG_09784 Thiamin diphosphate-binding]	superfamily	470272	58	275	5.07524e-35	133.013	cl01629	TPP_enzymes superfamily	-	-	Thiamine pyrophosphate (TPP) enzyme family, TPP-binding module; found in many key metabolic enzymes which use TPP (also known as thiamine diphosphate) as a cofactor. These enzymes include, among others, the E1 components of the pyruvate, the acetoin and the branched chain alpha-keto acid dehydrogenase complexes.
Q#54 - >PTTG_03046 phosphoenolpyruvate carboxykinase[PTTG_03046 phosphoenolpyruvate carboxykinase]	superfamily	473983	65	575	0	935.874	cl22860	PEPCK_HprK superfamily	-	-	Phosphoenolpyruvate carboxykinase (PEPCK), a critical gluconeogenic enzyme, catalyzes the first committed step in the diversion of tricarboxylic acid cycle intermediates toward gluconeogenesis. It catalyzes the reversible decarboxylation and phosphorylation of oxaloacetate to yield phosphoenolpyruvate and carbon dioxide, using a nucleotide molecule (ATP or GTP) for the phosphoryl transfer, and ha…
Q#55 - >PTTG_06246 NAD(P)-binding[PTTG_06246 NAD(P)-binding]	superfamily	473865	37	287	1.28487e-103	302.328	cl21454	NADB_Rossmann superfamily	-	-	Rossmann-fold NAD(P)(+)-binding proteins; A large family of proteins that share a Rossmann-fold NAD(P)H/NAD(P)(+) binding (NADB) domain. The NADB domain is found in numerous dehydrogenases of metabolic pathways such as glycolysis, and many other redox enzymes. NAD binding involves numerous hydrogen-bonds and van der Waals contacts, in particular H-bonding of residues in a turn between the first s…
Q#56 - >PTTG_01458 phosphoenolpyruvate carboxykinase[PTTG_01458 phosphoenolpyruvate carboxykinase]	superfamily	473983	65	575	0	941.266	cl22860	PEPCK_HprK superfamily	-	-	Phosphoenolpyruvate carboxykinase (PEPCK), a critical gluconeogenic enzyme, catalyzes the first committed step in the diversion of tricarboxylic acid cycle intermediates toward gluconeogenesis. It catalyzes the reversible decarboxylation and phosphorylation of oxaloacetate to yield phosphoenolpyruvate and carbon dioxide, using a nucleotide molecule (ATP or GTP) for the phosphoryl transfer, and ha…
Q#57 - >PTTG_09870 homoserine dehydrogenase[PTTG_09870 homoserine dehydrogenase]	superfamily	181856	7	379	3.64822e-97	306.698	cl32371	thrA superfamily	N	-	bifunctional aspartokinase I/homoserine dehydrogenase I; Provisional
Q#58 - >PTTG_02001 exopolyphosphatase[PTTG_02001 exopolyphosphatase]	superfamily	460177	77	247	5.833e-11	60.6632	cl38037	DHH superfamily	-	-	DHH family; It is predicted that this family of proteins all perform a phosphoesterase function. It included the single stranded DNA exonuclease RecJ.
Q#58 - >PTTG_02001 exopolyphosphatase[PTTG_02001 exopolyphosphatase]	superfamily	460719	334	433	0.00376504	37.5614	cl38093	DHHA2 superfamily	C	-	DHHA2 domain; This domain is often found adjacent to the DHH domain pfam01368 and is called DHHA2 for DHH associated domain. This domain is diagnostic of DHH subfamily 2 members. The domain is about 120 residues long and contains a conserved DXK motif at its amino terminus.
Q#59 - >PTTG_07863 haloacid dehalogenase-like hydrolase[PTTG_07863 haloacid dehalogenase-like hydrolase]	superfamily	473868	1	181	3.89292e-28	104.763	cl21460	HAD_like superfamily	N	-	Haloacid Dehalogenase-like Hydrolases; The haloacid dehalogenase (HAD) superfamily includes carbon and phosphorus hydrolases such as 2-haloalkonoate dehalogenase, epoxide hydrolase, phosphoserine phosphatase, phosphomannomutase, phosphoglycolate phosphatase, P-type ATPase, among others. These proteins catalyze nucleophilic substitution reactions at phosphorus or carbon centers, using a conserved …
Q#60 - >PTTG_07672 proteasome subunit alpha type-2[PTTG_07672 proteasome subunit alpha type-2]	superfamily	469781	8	249	8.21985e-153	424.427	cl00467	Ntn_hydrolase superfamily	-	-	The Ntn hydrolases (N-terminal nucleophile) are a diverse superfamily of of enzymes that are activated autocatalytically via an N-terminally lcated nucleophilic amino acid. N-terminal nucleophile (NTN-) hydrolase superfamily, which contains a four-layered alpha, beta, beta, alpha core structure. This family of hydrolases includes penicillin acylase, the 20S proteasome alpha and beta subunits, and…
Q#61 - >PTTG_08656 translation initiation factor[PTTG_08656 translation initiation factor]	superfamily	450137	240	352	5.00019e-58	184.253	cl17014	eIF-5_eIF-2B superfamily	-	-	Domain found in IF2B/IF5; This family includes the N terminus of eIF-5, and the C terminus of eIF-2 beta. This region corresponds to the whole of the archaebacterial eIF-2 beta homolog. The region contains a putative zinc binding C4 finger.
Q#62 - >PTTG_08249 aldehyde dehydrogenase (NAD+)[PTTG_08249 aldehyde dehydrogenase (NAD+)]	superfamily	448367	22	506	0	686.25	cl11961	ALDH-SF superfamily	-	-	NAD(P)+-dependent aldehyde dehydrogenase superfamily; The aldehyde dehydrogenase superfamily (ALDH-SF) of NAD(P)+-dependent enzymes, in general, oxidize a wide range of endogenous and exogenous aliphatic and aromatic aldehydes to their corresponding carboxylic acids and play an important role in detoxification. Besides aldehyde detoxification, many ALDH isozymes possess multiple additional cataly…
Q#63 - >PTTG_00430 enolase[PTTG_00430 enolase]	superfamily	240259	1	429	0	769.985	cl36505	PTZ00081 superfamily	-	-	enolase; Provisional
Q#64 - >PTTG_06888 phosphatase[PTTG_06888 phosphatase]	superfamily	473868	22	323	6.91304e-39	137.475	cl21460	HAD_like superfamily	-	-	Haloacid Dehalogenase-like Hydrolases; The haloacid dehalogenase (HAD) superfamily includes carbon and phosphorus hydrolases such as 2-haloalkonoate dehalogenase, epoxide hydrolase, phosphoserine phosphatase, phosphomannomutase, phosphoglycolate phosphatase, P-type ATPase, among others. These proteins catalyze nucleophilic substitution reactions at phosphorus or carbon centers, using a conserved …
Q#65 - >PTTG_02620 mitochondrial-processing peptidase subunit beta[PTTG_02620 mitochondrial-processing peptidase subunit beta]	superfamily	440377	34	460	1.31604e-104	318.406	cl33975	PqqL superfamily	-	-	Predicted Zn-dependent peptidase, M16 family [General function prediction only]; Predicted Zn-dependent peptidase, M16 family [General function prediction only].
Q#66 - >PTTG_01903 exocyst complex component EXO84[PTTG_01903 exocyst complex component EXO84]	superfamily	440377	49	433	1.01884e-25	108.472	cl33975	PqqL superfamily	-	-	Predicted Zn-dependent peptidase, M16 family [General function prediction only]; Predicted Zn-dependent peptidase, M16 family [General function prediction only].
Q#67 - >PTTG_06273 nuclear and cytoplasmic polyadenylated rna-binding pub1[PTTG_06273 nuclear and cytoplasmic polyadenylated rna-binding pub1]	superfamily	473069	200	279	6.08049e-45	151.494	cl17169	RRM_SF superfamily	-	-	RNA recognition motif (RRM) superfamily; RRM, also known as RBD (RNA binding domain) or RNP (ribonucleoprotein domain), is a highly abundant domain in eukaryotes found in proteins involved in post-transcriptional gene expression processes including mRNA and rRNA processing, RNA export, and RNA stability. This domain is 90 amino acids in length and consists of a four-stranded beta-sheet packed aga…
Q#67 - >PTTG_06273 nuclear and cytoplasmic polyadenylated rna-binding pub1[PTTG_06273 nuclear and cytoplasmic polyadenylated rna-binding pub1]	superfamily	473069	325	398	1.14465e-41	142.59	cl17169	RRM_SF superfamily	-	-	RNA recognition motif (RRM) superfamily; RRM, also known as RBD (RNA binding domain) or RNP (ribonucleoprotein domain), is a highly abundant domain in eukaryotes found in proteins involved in post-transcriptional gene expression processes including mRNA and rRNA processing, RNA export, and RNA stability. This domain is 90 amino acids in length and consists of a four-stranded beta-sheet packed aga…
Q#67 - >PTTG_06273 nuclear and cytoplasmic polyadenylated rna-binding pub1[PTTG_06273 nuclear and cytoplasmic polyadenylated rna-binding pub1]	superfamily	473069	110	185	1.17471e-38	134.869	cl17169	RRM_SF superfamily	-	-	RNA recognition motif (RRM) superfamily; RRM, also known as RBD (RNA binding domain) or RNP (ribonucleoprotein domain), is a highly abundant domain in eukaryotes found in proteins involved in post-transcriptional gene expression processes including mRNA and rRNA processing, RNA export, and RNA stability. This domain is 90 amino acids in length and consists of a four-stranded beta-sheet packed aga…
Q#68 - >PTTG_07362 V-type proton ATPase subunit B[PTTG_07362 V-type proton ATPase subunit B]	superfamily	273410	29	502	0	966.881	cl36802	V-ATPase_V1_B superfamily	-	-	V-type (H+)-ATPase V1, B subunit; This models eukaryotic vacuolar (H+)-ATPase that is responsible for acidifying cellular compartments. This enzyme shares extensive sequence similarity with archaeal ATP synthase. [Transport and binding proteins, Cations and iron carrying compounds]
Q#69 - >PGTG_01136 fructose-bisphosphate class II[PGTG_01136 fructose-bisphosphate class II]	superfamily	473867	15	359	0	639.8	cl21457	TIM superfamily	-	-	TIM-like beta/alpha barrel domains; A large family of domains similar to triose phosphate isomerase (TIM) which, in general, share an eight beta/alpha closed barrel structure.
Q#70 - >PTTG_09553 -like helicase 1[PTTG_09553 -like helicase 1]	superfamily	399217	17	383	0	583.887	cl37554	TIP49 superfamily	-	-	TIP49 P-loop domain; This family consists of the C-terminal region of several eukaryotic and archaeal RuvB-like 1 (Pontin or TIP49a) and RuvB-like 2 (Reptin or TIP49b) proteins. The N-terminal domain contains the pfam00004 domain. In zebrafish, the liebeskummer (lik) mutation, causes development of hyperplastic embryonic hearts. lik encodes Reptin, a component of a DNA-stimulated ATPase complex. …
Q#70 - >PTTG_09553 -like helicase 1[PTTG_09553 -like helicase 1]	superfamily	436097	388	453	8.28307e-20	83.0784	cl39338	TIP49_C superfamily	-	-	TIP49 AAA-lid domain; This family consists of the C-terminal region of several eukaryotic and archaeal RuvB-like 1 (Pontin or TIP49a) and RuvB-like 2 (Reptin or TIP49b) proteins. The N-terminal domain contains the pfam00004 domain. In zebrafish, the liebeskummer (lik) mutation, causes development of hyperplastic embryonic hearts. lik encodes Reptin, a component of a DNA-stimulated ATPase complex.…
Q#71 - >PTTG_28577 alanine transaminase[PTTG_28577 alanine transaminase]	superfamily	240391	36	513	0	697.484	cl30205	PTZ00377 superfamily	-	-	alanine aminotransferase; Provisional
Q#72 - >PTTG_03429 inorganic pyrophosphatase[PTTG_03429 inorganic pyrophosphatase]	superfamily	469666	19	281	1.6847e-108	317.081	cl00217	pyrophosphatase superfamily	-	-	Inorganic pyrophosphatase. These enzymes hydrolyze inorganic pyrophosphate (PPi) to two molecules of orthophosphates (Pi). The reaction requires bivalent cations. The enzymes in general exist as homooligomers.
Q#73 - >PTTG_00372 glutathione synthetase[PTTG_00372 glutathione synthetase]	superfamily	461091	36	540	0	584.078	cl46478	GSH_synth_ATP superfamily	-	-	Eukaryotic glutathione synthase, ATP binding domain; Eukaryotic glutathione synthase, ATP binding domain.
Q#74 - >PTTG_09731 2-oxoglutarate dehydrogenase E2 component (dihydrolipoamide succinyltransferase)[PTTG_09731 2-oxoglutarate dehydrogenase E2 component (dihydrolipoamide succinyltransferase)]	superfamily	240289	97	526	0	532.336	cl36517	PTZ00144 superfamily	-	-	dihydrolipoamide succinyltransferase; Provisional
Q#75 - >PTTG_05189 fructose-bisphosphate class II[PTTG_05189 fructose-bisphosphate class II]	superfamily	473867	78	422	0	647.889	cl21457	TIM superfamily	-	-	TIM-like beta/alpha barrel domains; A large family of domains similar to triose phosphate isomerase (TIM) which, in general, share an eight beta/alpha closed barrel structure.
Q#76 - >PTTG_07572 phosphomannomutase[PTTG_07572 phosphomannomutase]	superfamily	473868	13	257	6.74193e-149	415.505	cl21460	HAD_like superfamily	-	-	Haloacid Dehalogenase-like Hydrolases; The haloacid dehalogenase (HAD) superfamily includes carbon and phosphorus hydrolases such as 2-haloalkonoate dehalogenase, epoxide hydrolase, phosphoserine phosphatase, phosphomannomutase, phosphoglycolate phosphatase, P-type ATPase, among others. These proteins catalyze nucleophilic substitution reactions at phosphorus or carbon centers, using a conserved …
Q#77 - >PTTG_03422 6-phosphogluconate dehydrogenase[PTTG_03422 6-phosphogluconate dehydrogenase]	superfamily	440131	140	592	0	850.902	cl33850	Gnd superfamily	-	-	6-phosphogluconate dehydrogenase [Carbohydrate transport and metabolism]; 6-phosphogluconate dehydrogenase is part of the Pathway/BioSystem: Pentose phosphate pathway
Q#78 - >PTTG_04265 electron transfer flavo alpha subunit[PTTG_04265 electron transfer flavo alpha subunit]	superfamily	441628	27	344	6.77796e-127	366.335	cl34395	FixB superfamily	-	-	Electron transfer flavoprotein, alpha subunit FixB [Energy production and conversion]; Electron transfer flavoprotein, alpha subunit FixB [Energy production and conversion].
Q#79 - >PTTG_04566 nucleotide-diphospho-sugar transferase[PTTG_04566 nucleotide-diphospho-sugar transferase]	superfamily	472172	117	441	3.14534e-171	485.573	cl11394	Glyco_tranf_GTA_type superfamily	-	-	Glycosyltransferase family A (GT-A) includes diverse families of glycosyl transferases with a common GT-A type structural fold; Glycosyltransferases (GTs) are enzymes that synthesize oligosaccharides, polysaccharides, and glycoconjugates by transferring the sugar moiety from an activated nucleotide-sugar donor to an acceptor molecule, which may be a growing oligosaccharide, a lipid, or a protein.…
Q#80 - >PTTG_08360 pyruvate kinase[PTTG_08360 pyruvate kinase]	superfamily	453956	33	519	0	783.81	cl39076	Pyruvate_Kinase superfamily	-	-	Pyruvate kinase (PK): Large allosteric enzyme that regulates glycolysis through binding of the substrate, phosphoenolpyruvate, and one or more allosteric effectors. Like other allosteric enzymes, PK has a high substrate affinity R state and a low affinity T state. PK exists as several different isozymes, depending on organism and tissue type. In mammals, there are four PK isozymes: R, found in re…
Q#81 - >PTTG_01714 FK506-binding 1[PTTG_01714 FK506-binding 1]	superfamily	440311	6	112	5.29229e-41	131.072	cl29492	FkpA superfamily	-	-	FKBP-type peptidyl-prolyl cis-trans isomerase [Posttranslational modification, protein turnover, chaperones]; FKBP-type peptidyl-prolyl cis-trans isomerase [Posttranslational modification, protein turnover, chaperones].
Q#82 - >PSTG_11939 Ras1 guanine nucleotide exchange factor[PSTG_11939 Ras1 guanine nucleotide exchange factor]	superfamily	470590	1958	2173	2.59344e-36	136.568	cl02485	RasGEF superfamily	C	-	Guanine nucleotide exchange factor for Ras-like small GTPases. Small GTP-binding proteins of the Ras superfamily function as molecular switches in fundamental events such as signal transduction, cytoskeleton dynamics and intracellular trafficking. Guanine-nucleotide-exchange factors (GEFs) positively regulate these GTP-binding proteins in response to a variety of signals. GEFs catalyze the dissoc…
Q#82 - >PSTG_11939 Ras1 guanine nucleotide exchange factor[PSTG_11939 Ras1 guanine nucleotide exchange factor]	superfamily	470601	756	904	4.25964e-09	56.652	cl02520	REM superfamily	-	-	Guanine nucleotide exchange factor for Ras-like GTPases; N-terminal domain (RasGef_N), also called REM domain (Ras exchanger motif). This domain is common in nucleotide exchange factors for Ras-like small GTPases and is typically found immediately N-terminal to the RasGef (Cdc25-like) domain. REM contacts the GTPase and is assumed to participate in the catalytic activity of the exchange factor. P…
Q#82 - >PSTG_11939 Ras1 guanine nucleotide exchange factor[PSTG_11939 Ras1 guanine nucleotide exchange factor]	superfamily	444083	1588	1791	0.00401194	42.6944	cl34967	MDN1 superfamily	NC	-	Midasin, AAA ATPase with vWA domain, involved in ribosome maturation [Translation, ribosomal structure and biogenesis]; Midasin, AAA ATPase with vWA domain, involved in ribosome maturation [Translation, ribosomal structure and biogenesis].
Q#83 - >PGTG_21560 hypothetical protein PGTG_21560[PGTG_21560 hypothetical protein PGTG_21560]	superfamily	274303	238	290	0.00469557	39.8287	cl37171	tolA_full superfamily	NC	-	TolA protein; TolA couples the inner membrane complex of itself with TolQ and TolR to the outer membrane complex of TolB and OprL (also called Pal). Most of the length of the protein consists of low-complexity sequence that may differ in both length and composition from one species to another, complicating efforts to discriminate TolA (the most divergent gene in the tol-pal system) from paralogs …
Q#84 - >PTTG_03025 blue-light-inducible Bli-3[PTTG_03025 blue-light-inducible Bli-3]	superfamily	435234	21	169	8.83635e-35	120.121	cl38986	Pyrid_ox_like superfamily	-	-	Pyridoxamine 5'-phosphate oxidase like; This domain, approximately 140 residues in length, is mainly found in general stress proteins in various Xanthomonas species. It is composed of a six-stranded antiparallel beta-barrel flanked by five alpha-helices and can bind to FMN and FAD, suggesting that it may help the bacteria to react against the oxidative stress induced by the defense mechanisms of …
Q#85 - >PTTG_07306 2,3-bisphosphoglycerate-dependent phosphoglycerate mutase[PTTG_07306 2,3-bisphosphoglycerate-dependent phosphoglycerate mutase]	superfamily	472174	4	207	2.20063e-120	339.742	cl11399	HP superfamily	-	-	Histidine phosphatase domain found in a functionally diverse set of proteins, mostly phosphatases; contains a His residue which is phosphorylated during the reaction; Catalytic domain of a functionally diverse set of proteins, most of which are phosphatases. The conserved catalytic core of this domain contains a His residue which is phosphorylated in the reaction. This set of proteins includes co…
Q#86 - >PTTG_08248 succinyl- synthetase beta subunit[PTTG_08248 succinyl- synthetase beta subunit]	superfamily	439815	30	409	0	545.802	cl33750	SucC superfamily	-	-	Succinyl-CoA synthetase, beta subunit [Energy production and conversion]; Succinyl-CoA synthetase, beta subunit is part of the Pathway/BioSystem: TCA cycle
Q#87 - >PTTG_09038 short chain dehydrogenase[PTTG_09038 short chain dehydrogenase]	superfamily	473865	12	267	1.6905e-121	346.96	cl21454	NADB_Rossmann superfamily	-	-	Rossmann-fold NAD(P)(+)-binding proteins; A large family of proteins that share a Rossmann-fold NAD(P)H/NAD(P)(+) binding (NADB) domain. The NADB domain is found in numerous dehydrogenases of metabolic pathways such as glycolysis, and many other redox enzymes. NAD binding involves numerous hydrogen-bonds and van der Waals contacts, in particular H-bonding of residues in a turn between the first s…
Q#88 - >PTTG_03445 glycolipid transfer[PTTG_03445 glycolipid transfer]	superfamily	462575	26	161	1.65886e-60	185.397	cl07367	GLTP superfamily	-	-	Glycolipid transfer protein (GLTP); GLTP is a cytosolic protein that catalyzes the intermembrane transfer of glycolipids.
Q#89 - >PTTG_27324 hypothetical protein PTTG_27324[PTTG_27324 hypothetical protein PTTG_27324]	superfamily	433796	11	241	2.94342e-11	62.6194	cl16732	DUF4336 superfamily	-	-	Domain of unknown function (DUF4336); Domain of unknown function (DUF4336).
Q#90 - >PTTG_03594 map kinase kpp2[PTTG_03594 map kinase kpp2]	superfamily	473864	5	343	0	606.609	cl21453	PKc_like superfamily	-	-	Protein Kinases, catalytic domain; The protein kinase superfamily is mainly composed of the catalytic domains of serine/threonine-specific and tyrosine-specific protein kinases. It also includes RIO kinases, which are atypical serine protein kinases, aminoglycoside phosphotransferases, and choline kinases. These proteins catalyze the transfer of the gamma-phosphoryl group from ATP to hydroxyl gro…
Q#91 - >PTTG_29605 3-hydroxyisobutyryl- mitochondrial[PTTG_29605 3-hydroxyisobutyryl- mitochondrial]	superfamily	465024	84	437	2.23039e-161	461.939	cl48284	ECH_2 superfamily	-	-	Enoyl-CoA hydratase/isomerase; This family contains a diverse set of enzymes including: enoyl-CoA hydratase, napthoate synthase, carnitate racemase, 3-hydroxybutyryl-CoA dehydratase and dodecanoyl-CoA delta-isomerase. This family differs from pfam00378 in the structure of it's C-terminus.
Q#93 - >PSTG_08642[PSTG_08642]	superfamily	459237	938	1068	1.62268e-14	71.3126	cl45892	OTU superfamily	-	-	OTU (ovarian tumor) domain family; The OTU family of cysteine proteases use a conserved cysteine and histidine, and in most cases an aspartate, as the catalytic triad. OTU domains typically function as deubiquitinases (DUBs)/ubiquitin thiolesterases (EC 3.4.19.12) that catalyze the thiol-dependent hydrolysis of ester, thioester, amide, peptide and isopeptide bonds formed by the C-terminal Gly of …
Q#93 - >PSTG_08642[PSTG_08642]	superfamily	463145	365	422	1.53027e-12	64.5926	cl48097	MULE superfamily	N	-	MULE transposase domain; This domain was identified by Babu and colleagues.
Q#94 - >PTTG_08772 Aldo keto reductase[PTTG_08772 Aldo keto reductase]	superfamily	444925	47	335	4.52848e-148	419.894	cl00470	AKR_SF superfamily	-	-	Aldo-keto reductase (AKR) superfamily; Aldo-keto reductases (AKRs) are a superfamily of soluble NAD(P)(H) oxidoreductases whose chief purpose is to reduce aldehydes and ketones to primary and secondary alcohols. AKRs are present in all phyla and are of importance in both health and industrial applications. Members have very distinct functions and include the prokaryotic 2,5-diketo-D-gluconic acid…
Q#95 - >PTTG_05785 succinate dehydrogenase[PTTG_05785 succinate dehydrogenase]	superfamily	481218	52	649	0	1200.72	cl46878	FAD_binding_2 superfamily	-	-	FAD binding domain; This family includes members that bind FAD. This family includes the flavoprotein subunits from succinate and fumarate dehydrogenase, aspartate oxidase and the alpha subunit of adenylylsulphate reductase.
Q#96 - >PTTG_00016 subtilisin protease[PTTG_00016 subtilisin protease]	superfamily	415849	186	437	7.00391e-126	368.767	cl10459	Peptidases_S8_S53 superfamily	-	-	Peptidase domain in the S8 and S53 families; Members of the peptidases S8 (subtilisin and kexin) and S53 (sedolisin) family include endopeptidases and exopeptidases. The S8 family has an Asp/His/Ser catalytic triad similar to that found in trypsin-like proteases, but do not share their three-dimensional structure and are not homologous to trypsin. Serine acts as a nucleophile, aspartate as an ele…
Q#96 - >PTTG_00016 subtilisin protease[PTTG_00016 subtilisin protease]	superfamily	428674	65	152	4.8049e-11	58.8445	cl05470	Inhibitor_I9 superfamily	-	-	Peptidase inhibitor I9; This family includes the proteinase B inhibitor from Saccharomyces cerevisiae and the activation peptides from peptidases of the subtilisin family. The subtilisin propeptides are known to function as molecular chaperones, assisting in the folding of the mature peptidase, but have also been shown to act as 'temporary inhibitors'.
Q#97 - >PTTG_12239 26S proteasome regulatory subunit N5[PTTG_12239 26S proteasome regulatory subunit N5]	superfamily	227403	8	406	1.10047e-107	339.229	cl21585	RPN5 superfamily	-	-	26S proteasome regulatory complex component [Posttranslational modification, protein turnover, chaperones]; 26S proteasome regulatory complex component [Posttranslational modification, protein turnover, chaperones].
Q#98 - >PTTG_05453 glutamine synthetase[PTTG_05453 glutamine synthetase]	superfamily	177922	17	360	0	577.414	cl31858	PLN02284 superfamily	-	-	glutamine synthetase
Q#99 - >PTTG_08909 CAMK CAMK1 kinase[PTTG_08909 CAMK CAMK1 kinase]	superfamily	473864	10	271	3.01617e-143	406.092	cl21453	PKc_like superfamily	-	-	Protein Kinases, catalytic domain; The protein kinase superfamily is mainly composed of the catalytic domains of serine/threonine-specific and tyrosine-specific protein kinases. It also includes RIO kinases, which are atypical serine protein kinases, aminoglycoside phosphotransferases, and choline kinases. These proteins catalyze the transfer of the gamma-phosphoryl group from ATP to hydroxyl gro…
Q#100 - >PTTG_01684 pyruvate dehydrogenase E1 component subunit alpha[PTTG_01684 pyruvate dehydrogenase E1 component subunit alpha]	superfamily	470272	94	442	4.18197e-180	507.329	cl01629	TPP_enzymes superfamily	-	-	Thiamine pyrophosphate (TPP) enzyme family, TPP-binding module; found in many key metabolic enzymes which use TPP (also known as thiamine diphosphate) as a cofactor. These enzymes include, among others, the E1 components of the pyruvate, the acetoin and the branched chain alpha-keto acid dehydrogenase complexes.
Q#101 - >PTTG_03798 NADH dehydrogenase (quinone) G subunit[PTTG_03798 NADH dehydrogenase (quinone) G subunit]	superfamily	273904	41	634	0	801.187	cl37016	NuoG superfamily	-	-	NADH-quinone oxidoreductase, chain G; This model represents the G subunit (one of 14: A->N) of the NADH-quinone oxidoreductase complex I which generally couples NADH and ubiquinone oxidation/reduction in bacteria and mammalian mitochondria while translocating protons, but may act on NADPH and/or plastoquinone in cyanobacteria and plant chloroplasts. This model excludes related subunits from forma…
Q#101 - >PTTG_03798 NADH dehydrogenase (quinone) G subunit[PTTG_03798 NADH dehydrogenase (quinone) G subunit]	superfamily	462757	690	722	2.17703e-09	53.3812	cl08544	NADH_dhqG_C superfamily	-	-	NADH-ubiquinone oxidoreductase subunit G, C-terminal; Members of this family of are found at the C-terminus of NADH dehydrogenases subunit G or NADH-ubiquinone oxidoreductase subunit G. EC:1.6.99.5.
Q#102 - >PTTG_06073 mannose-1-phosphate guanyltransferase[PTTG_06073 mannose-1-phosphate guanyltransferase]	superfamily	472172	76	308	9.14936e-164	460.139	cl11394	Glyco_tranf_GTA_type superfamily	-	-	Glycosyltransferase family A (GT-A) includes diverse families of glycosyl transferases with a common GT-A type structural fold; Glycosyltransferases (GTs) are enzymes that synthesize oligosaccharides, polysaccharides, and glycoconjugates by transferring the sugar moiety from an activated nucleotide-sugar donor to an acceptor molecule, which may be a growing oligosaccharide, a lipid, or a protein.…
Q#102 - >PTTG_06073 mannose-1-phosphate guanyltransferase[PTTG_06073 mannose-1-phosphate guanyltransferase]	superfamily	469633	334	413	2.02891e-38	133.817	cl00160	LbetaH superfamily	-	-	Left-handed parallel beta-Helix (LbetaH or LbH) domain: The alignment contains 5 turns, each containing three imperfect tandem repeats of a hexapeptide repeat motif (X-[STAV]-X-[LIV]-[GAED]-X). Proteins containing hexapeptide repeats are often enzymes showing acyltransferase activity, however, some subfamilies in this hierarchy also show activities related to ion transport or translation initiati…
Q#103 - >PTTG_03821 adenosylhomocysteinase[PTTG_03821 adenosylhomocysteinase]	superfamily	461594	3	431	0	873.307	cl46426	AdoHcyase superfamily	-	-	S-adenosyl-L-homocysteine hydrolase; S-adenosyl-L-homocysteine hydrolase.
Q#104 - >PTTG_04794 translation elongation factor Tu[PTTG_04794 translation elongation factor Tu]	superfamily	439820	78	476	0	743.893	cl33752	TufA superfamily	-	-	Translation elongation factor EF-Tu, a GTPase [Translation, ribosomal structure and biogenesis]; Translation elongation factor EF-Tu, a GTPase is part of the Pathway/BioSystem: Translation factors
Q#105 - >PTTG_06742 dipeptidyl aminopeptidase[PTTG_06742 dipeptidyl aminopeptidase]	superfamily	395744	201	609	2.43913e-93	298.848	cl37636	DPPIV_N superfamily	-	-	Dipeptidyl peptidase IV (DPP IV) N-terminal region; This family is an alignment of the region to the N-terminal side of the active site. The Prosite motif does not correspond to this Pfam entry.
Q#105 - >PTTG_06742 dipeptidyl aminopeptidase[PTTG_06742 dipeptidyl aminopeptidase]	superfamily	459761	692	897	8.88125e-48	169.333	cl47529	Peptidase_S9 superfamily	-	-	Prolyl oligopeptidase family; Prolyl oligopeptidase family.
Q#106 - >PTTG_04303 peptidyl-prolyl cis-trans isomerase B[PTTG_04303 peptidyl-prolyl cis-trans isomerase B]	superfamily	469651	55	219	7.18105e-99	284.92	cl00197	cyclophilin superfamily	-	-	cyclophilin: cyclophilin-type peptidylprolyl cis- trans isomerases. This family contains eukaryotic, bacterial and archeal proteins which exhibit a peptidylprolyl cis- trans isomerases activity (PPIase, Rotamase) and in addition bind the immunosuppressive drug cyclosporin (CsA). Immunosuppression in vertebrates is believed to be the result of the cyclophilin A-cyclosporin protein drug complex bin…
Q#107 - >PTTG_02168 phosphoglucomutase[PTTG_02168 phosphoglucomutase]	superfamily	476822	4	561	0	978.244	cl38939	phosphohexomutase superfamily	-	-	The alpha-D-phosphohexomutase superfamily includes several related enzymes that catalyze a reversible intramolecular phosphoryl transfer on their sugar substrates. Members of this family include the phosphoglucomutases (PGM1 and PGM2), phosphoglucosamine mutase (PNGM), phosphoacetylglucosamine mutase (PAGM), the bacterial phosphomannomutase ManB, the bacterial phosphoglucosamine mutase GlmM, and …
Q#108 - >PTTG_01152 udp-galactopyranose mutase[PTTG_01152 udp-galactopyranose mutase]	superfamily	440845	10	484	2.83636e-68	225.867	cl34197	HemY superfamily	-	-	Protoporphyrinogen oxidase HemY/PPOX [Coenzyme transport and metabolism]; Protoporphyrinogen oxidase HemY/PPOX is part of the Pathway/BioSystem: Heme biosynthesis
Q#109 - >PTTG_29181 spermidine synthase[PTTG_29181 spermidine synthase]	superfamily	473071	7	287	2.89502e-138	409.805	cl17173	AdoMet_MTases superfamily	-	-	S-adenosylmethionine-dependent methyltransferases (SAM or AdoMet-MTase), class I; AdoMet-MTases are enzymes that use S-adenosyl-L-methionine (SAM or AdoMet) as a substrate for methyltransfer, creating the product S-adenosyl-L-homocysteine (AdoHcy). There are at least five structurally distinct families of AdoMet-MTases, class I being the largest and most diverse. Within this class enzymes can be …
Q#109 - >PTTG_29181 spermidine synthase[PTTG_29181 spermidine synthase]	superfamily	215439	308	758	1.3592e-116	376.449	cl33572	PLN02819 superfamily	N	-	lysine-ketoglutarate reductase/saccharopine dehydrogenase
Q#110 - >PTTG_02169 acylglycerol lipase[PTTG_02169 acylglycerol lipase]	superfamily	463473	30	279	1.34664e-60	192.814	cl38349	Hydrolase_4 superfamily	-	-	Serine aminopeptidase, S33; This domain is found in bacteria and eukaryotes and is approximately 110 amino acids in length. It is found in association with pfam00561. The majority of the members in this family carry the exopeptidase active-site residues of Ser-122, Asp-239 and His-269 as in UniProtKB:Q7ZWC2.
Q#111 - >PTTG_09428 major alcohol dehydrogenase[PTTG_09428 major alcohol dehydrogenase]	superfamily	450120	11	348	7.56826e-180	501.286	cl16912	MDR superfamily	-	-	Medium chain reductase/dehydrogenase (MDR)/zinc-dependent alcohol dehydrogenase-like family; The medium chain reductase/dehydrogenases (MDR)/zinc-dependent alcohol dehydrogenase-like family, which contains the zinc-dependent alcohol dehydrogenase (ADH-Zn) and related proteins, is a diverse group of proteins related to the first identified member, class I mammalian ADH. MDRs display a broad range …
Q#112 - >PTTG_00389 guanine nucleotide-binding subunit beta[PTTG_00389 guanine nucleotide-binding subunit beta]	superfamily	475233	8	312	4.65444e-89	267.664	cl29593	WD40 superfamily	-	-	WD40 domain, found in a number of eukaryotic proteins that cover a wide variety of functions including adaptor/regulatory modules in signal transduction, pre-mRNA processing and cytoskeleton assembly; typically contains a GH dipeptide 11-24 residues from its N-terminus and the WD dipeptide at its C-terminus and is 40 residues long, hence the name WD40; between GH and WD lies a conserved core; ser…
Q#113 - >PTTG_05810 20S proteasome subunit beta 1[PTTG_05810 20S proteasome subunit beta 1]	superfamily	469781	19	207	9.90414e-117	330.341	cl00467	Ntn_hydrolase superfamily	-	-	The Ntn hydrolases (N-terminal nucleophile) are a diverse superfamily of of enzymes that are activated autocatalytically via an N-terminally lcated nucleophilic amino acid. N-terminal nucleophile (NTN-) hydrolase superfamily, which contains a four-layered alpha, beta, beta, alpha core structure. This family of hydrolases includes penicillin acylase, the 20S proteasome alpha and beta subunits, and…
Q#114 - >PTTG_01421 FMN-linked oxidoreductase[PTTG_01421 FMN-linked oxidoreductase]	superfamily	473867	7	355	6.92247e-164	463.21	cl21457	TIM superfamily	-	-	TIM-like beta/alpha barrel domains; A large family of domains similar to triose phosphate isomerase (TIM) which, in general, share an eight beta/alpha closed barrel structure.
Q#115 - >PTTG_29878 transaldolase[PTTG_29878 transaldolase]	superfamily	473867	26	349	0	555.541	cl21457	TIM superfamily	-	-	TIM-like beta/alpha barrel domains; A large family of domains similar to triose phosphate isomerase (TIM) which, in general, share an eight beta/alpha closed barrel structure.
Q#116 - >PTTG_06268 hypothetical protein PTTG_06268[PTTG_06268 hypothetical protein PTTG_06268]	superfamily	469754	4	75	2.09483e-25	93.7676	cl00388	Thioredoxin_like superfamily	-	-	Protein Disulfide Oxidoreductases and Other Proteins with a Thioredoxin fold; The thioredoxin (TRX)-like superfamily is a large, diverse group of proteins containing a TRX fold. Many members contain a classic TRX domain with a redox active CXXC motif. They function as protein disulfide oxidoreductases (PDOs), altering the redox state of target proteins via the reversible oxidation of their active…
Q#116 - >PTTG_06268 hypothetical protein PTTG_06268[PTTG_06268 hypothetical protein PTTG_06268]	superfamily	464190	98	204	8.61207e-23	87.9964	cl48253	GST_C_3 superfamily	-	-	Glutathione S-transferase, C-terminal domain; This domain is closely related to pfam00043.
Q#117 - >PTTG_06466 isocitrate lyase[PTTG_06466 isocitrate lyase]	superfamily	473867	44	576	0	533.258	cl21457	TIM superfamily	-	-	TIM-like beta/alpha barrel domains; A large family of domains similar to triose phosphate isomerase (TIM) which, in general, share an eight beta/alpha closed barrel structure.
Q#118 - >PTTG_06754 catalase[PTTG_06754 catalase]	superfamily	471888	39	492	0	750.716	cl09506	catalase_like superfamily	-	-	Catalase-like heme-binding proteins and protein domains; Catalase is a ubiquitous enzyme found in both prokaryotes and eukaryotes involved in the protection of cells from the toxic effects of peroxides. It catalyses the conversion of hydrogen peroxide to water and molecular oxygen. Several other related protein families share the catalase fold and bind to heme, but do not necessarily have catalas…
Q#119 - >PTTG_03356 glucose-6-phosphate isomerase[PTTG_03356 glucose-6-phosphate isomerase]	superfamily	234679	7	556	0	952.309	cl30093	pgi superfamily	-	-	glucose-6-phosphate isomerase; Reviewed
Q#120 - >PTTG_04108 fumarate hydratase[PTTG_04108 fumarate hydratase]	superfamily	439884	191	652	0	935.598	cl43028	FumC superfamily	-	-	Fumarate hydratase class II [Energy production and conversion]; Fumarate hydratase class II is part of the Pathway/BioSystem: TCA cycle
Q#121 - >PGTG_17649 UTP-glucose-1-phosphate uridylyltransferase[PGTG_17649 UTP-glucose-1-phosphate uridylyltransferase]	superfamily	460300	40	449	0	795.952	cl46593	UDPGP superfamily	-	-	UTP--glucose-1-phosphate uridylyltransferase; This family consists of UTP--glucose-1-phosphate uridylyltransferases, EC:2.7.7.9. Also known as UDP-glucose pyrophosphorylase (UDPGP) and Glucose-1-phosphate uridylyltransferase. UTP--glucose-1-phosphate uridylyltransferase catalyzes the interconversion of MgUTP + glucose-1-phosphate and UDP-glucose + MgPPi. UDP-glucose is an important intermediate i…
Q#122 - >PTTG_05513[PTTG_05513]	superfamily	179699	49	454	4.02064e-158	452.749	cl32052	PRK03992 superfamily	-	-	proteasome-activating nucleotidase; Provisional
Q#123 - >PTTG_07281[PTTG_07281]	superfamily	240227	37	655	0	936.908	cl36495	PTZ00009 superfamily	-	-	heat shock 70 kDa protein; Provisional

## Sheet: Candidate Effectors
SeqName	Description	GO Names	Enzyme Names	PHI-Base ID	evalue	DeepLoc 2.1	EffectprP 3.0	TargetP 2.0	Short Name	Definition
PTTG_06852	Vacuolar protease A	P:proteolysis; F:aspartic-type endopeptidase activity	Acting on peptide bonds (peptidases)	PHI:697#Leptosphaeria_maculans#unaffected_pathogenicity	4e-161	Nucleus|Mitochondrion|Endoplasmic reticulum	Non-effector	SP	pepsin_retropepsin_like superfamily	Cellular and retroviral pepsin-like aspartate proteases; This family includes both cellular and retroviral pepsin-like aspartate proteases. The cellular pepsin and pepsin-like enzymes are twice as long as their retroviral counterparts. The cellular pepsin-like aspartic proteases are found in mammals, plants, fungi and bacteria. These well known and extensively characterized enzymes include pepsin…
PTTG_01827	protein disulfide-isomerase precursor	P:protein folding; P:response to endoplasmic reticulum stress; F:protein disulfide isomerase activity; C:endoplasmic reticulum lumen	Protein disulfide-isomerase	PHI:9867#Ustilago_maydis#reduced_virulence__unaffected_pathogenicity	2e-151	Nucleus|Mitochondrion|Endoplasmic reticulum	Cytoplasmic effector	SP	ER_PDI_fam superfamily	protein disulfide isomerase, eukaryotic; This model represents eukaryotic protein disulfide isomerases retained in the endoplasmic reticulum (ER) and closely related forms. Some members have been assigned alternative or additional functions such as prolyl 4-hydroxylase and dolichyl-diphosphooligosaccharide-protein glycotransferase. Members of this family have at least two protein-disulfide domain…
PTTG_00016	serine protease	P:proteolysis; F:serine-type endopeptidase activity; C:extracellular space	Acting on peptide bonds (peptidases)	PHI:9903#Botrytis_cinerea#reduced_virulence	2e-128	Nucleus|Mitochondrion|Endoplasmic reticulum	Non-effector	SP	Peptidases_S8_S53, Inhibitor_I9 superfamily	Peptidase domain in the S8 and S53 families; Members of the peptidases S8 (subtilisin and kexin) and S53 (sedolisin) family include endopeptidases and exopeptidases. The S8 family has an Asp/His/Ser catalytic triad similar to that found in trypsin-like proteases, but do not share their three-dimensional structure and are not homologous to trypsin. Serine acts as a nucleophile, aspartate as an ele…
PTTG_07281		F:ATP binding; F:ATP hydrolysis activity		PHI:123424#Magnaporthe_oryzae#unaffected_pathogenicity	3e-30	Cytoplasm|Endoplasmic reticulum	Cytoplasmic effector	SP	PTZ00009 superfamily	heat shock 70 kDa protein; Provisional
PTTG_02001	hypothetical protein PTTG_02001	F:exopolyphosphatase activity; F:metal ion binding; C:cytoplasm	Exopolyphosphatase			Nucleus|Mitochondrion|Endoplasmic reticulum	Non-effector	SP	DHH, DHHA2 superfamily	DHH family; It is predicted that this family of proteins all perform a phosphoesterase function. It included the single stranded DNA exonuclease RecJ.
PTTG_09276	Proteophosphoglycan ppg4					Nucleus|Mitochondrion|Endoplasmic reticulum	Cytoplasmic effector	SP	Ish1, TrbL superfamily	Putative nuclear envelope organization protein; This entry represents a repeat found in the fungal protein Ish1, a protein which has a role in nuclear membrane organization.

## Sheet: BlastKOALA annotations
Protein ID	KO ID	Definition			KEGG Pathway	Number of Proteins
PTTG_03499	K03232	EEF1B; elongation factor 1-beta			Carbohydrate metabolism	32
PTTG_01669	K15306	RANBP1; Ran-binding protein 1			Genetic information processing	19
PSTG_04309	K00817	hisC; histidinol-phosphate aminotransferase [EC:2.6.1.9]			Energy metabolism	8
PTTG_09356					Amino acid metabolism	6
PTTG_06852	K01381	PEP4; saccharopepsin [EC:3.4.23.25]			Cellular processes	6
PTTG_02090					Genetic information processing	6
PTTG_01840	K02133	ATPeF1B, ATP5B, ATP2; F-type H+-transporting ATPase subunit beta [EC:7.1.2.2]			Environmental information processing	5
PTTG_05456	K05759	PFN; profilin			Protein families: metabolism	4
PTTG_01827	K09580	PDIA1, P4HB; protein disulfide-isomerase A1 [EC:5.3.4.1]			Lipid metabolism	4
PTTG_07476	K00162	PDHB, pdhB; pyruvate dehydrogenase E1 component subunit beta [EC:1.2.4.1]			Signaling and cellular processes	2
PTTG_02217	K16365	SGTA; small glutamine-rich tetratricopeptide repeat-containing protein alpha			Glycan biosynthesis and metabolism	2
PTTG_06867	K04079	HSP90A, htpG; molecular chaperone HtpG			Human Diseases	2
PTTG_27503	K17945	TPM1_2; tropomyosin, fungi type			Organismal Systems	2
PGTG_12204	K07375	TUBB; tubulin beta			Metabolism of Cofactor and Vitamins	1
PTTG_04893	K03263	EIF5A; translation initiation factor 5A			Metabolism of Other Amino Acids	1
PTTG_09144	K01836	PGM3; phosphoacetylglucosamine mutase [EC:5.4.2.3]			Nucleotide Metabolism	1
PTTG_03478	K03283	HSPA1_6_8; heat shock 70kDa protein 1/6/8
PTTG_07437
PTTG_01758	K02998	RP-SAe, RPSA; small subunit ribosomal protein SAe
PTTG_26408	K02145	ATPeV1A, ATP6A; V-type H+-transporting ATPase subunit A [EC:7.1.2.2]
PTTG_03718	K10436	MAPRE; microtubule-associated protein, RP/EB family
PTTG_01641	K03678	RRP45, EXOSC9; exosome complex component RRP45
PSTG_03501	K10355	ACTF; actin, other eukaryote
PTTG_05827	K04077	groEL, HSPD1, HSP60, CPN60; chaperonin GroEL [EC:5.6.1.7]
PTTG_01106	K07374	TUBA; tubulin alpha
PTTG_03524	K12462	ARHGDI, RHOGDI; Rho GDP-dissociation inhibitor
PTTG_06777	K00384	trxB, TRR; thioredoxin reductase (NADPH) [EC:1.8.1.9]
PTTG_09204	K01092	E3.1.3.25, IMPA, suhB; myo-inositol-1(or 4)-monophosphatase [EC:3.1.3.25]
PTTG_03808	K19704	PTC1; protein phosphatase PTC1 [EC:3.1.3.16]
PTTG_01696	K03283	HSPA1_6_8; heat shock 70kDa protein 1/6/8
PTTG_12630	K01476	rocF, arg; arginase [EC:3.5.3.1]
PTTG_00226	K03063	PSMC4, RPT3; 26S proteasome regulatory subunit T3
PTTG_06345	K04482	RAD51; DNA repair protein RAD51
PTTG_09276
PTTG_08592	K00052	leuB, IMDH; 3-isopropylmalate dehydrogenase [EC:1.1.1.85]
PGTG_13966	K09478	ACADSB; short-chain 2-methylacyl-CoA dehydrogenase [EC:1.3.8.5]
PSTG_14021	K02145	ATPeV1A, ATP6A; V-type H+-transporting ATPase subunit A [EC:7.1.2.2]
PGTG_05935	K03283	HSPA1_6_8; heat shock 70kDa protein 1/6/8
PTTG_02219	K01809	manA, MPI; mannose-6-phosphate isomerase [EC:5.3.1.8]
PTTG_01076	K04043	dnaK, HSPA9; molecular chaperone DnaK
PSTG_04289	K09478	ACADSB; short-chain 2-methylacyl-CoA dehydrogenase [EC:1.3.8.5]
PTTG_03022	K10739	RFA2, RPA2; replication factor A2
PTTG_09887
PSTG_02641	K04563	CDC28, CDC2; cyclin-dependent kinase [EC:2.7.11.22]
PTTG_01991
PTTG_09971
PGTG_00252
PTTG_03284	K02941	RP-LP0, RPLP0; large subunit ribosomal protein LP0
PSTG_01609	K15427	SIT4, PPH1; serine/threonine-protein phosphatase PP1-1 [EC:3.1.3.16]
PTTG_09796	K00863	DAK, TKFC; triose/dihydroxyacetone kinase / FAD-AMP lyase (cyclizing) [EC:2.7.1.28 2.7.1.29 4.6.1.15]
PTTG_04091	K17255	GDI1_2; Rab GDP dissociation inhibitor
PTTG_09784
PTTG_03046	K01610	pckA; phosphoenolpyruvate carboxykinase (ATP) [EC:4.1.1.49]
PTTG_06246
PTTG_01458	K01610	pckA; phosphoenolpyruvate carboxykinase (ATP) [EC:4.1.1.49]
PTTG_09870	K00003	hom; homoserine dehydrogenase [EC:1.1.1.3]
PTTG_02001
PTTG_07863	K13248	PHOSPHO2; pyridoxal phosphate phosphatase PHOSPHO2 [EC:3.1.3.74]
PTTG_07672	K02726	PSMA2; 20S proteasome subunit alpha 2 [EC:3.4.25.1]
PTTG_08656	K03238	EIF2S2; translation initiation factor 2 subunit 2
PTTG_08249	K00128	ALDH; aldehyde dehydrogenase (NAD+) [EC:1.2.1.3]
PTTG_00430	K01689	ENO1_2_3, eno; enolase 1/2/3 [EC:4.2.1.11]
PTTG_06888
PTTG_02620	K17732	PMPCB, MAS1; mitochondrial-processing peptidase subunit beta [EC:3.4.24.64]
PTTG_01903	K00415	QCR2, UQCRC2; ubiquinol-cytochrome c reductase core subunit 2
PTTG_06273	K13201	TIA1, TIAL1; nucleolysin TIA-1/TIAR
PTTG_07362	K02147	ATPeV1B, ATP6B; V-type H+-transporting ATPase subunit B
PGTG_01136	K01624	FBA, fbaA; fructose-bisphosphate aldolase, class II [EC:4.1.2.13]
PTTG_09553	K04499	RUVBL1, RVB1, INO80H; RuvB-like protein 1 [EC:5.6.2.4]
PTTG_28577	K00814	GPT, ALT; alanine transaminase [EC:2.6.1.2]
PTTG_03429	K01507	ppa; inorganic pyrophosphatase [EC:3.6.1.1]
PTTG_00372	K21456	GSS; glutathione synthase [EC:6.3.2.3]
PTTG_09731	K00658	DLST, sucB; 2-oxoglutarate dehydrogenase E2 component (dihydrolipoamide succinyltransferase) [EC:2.3.1.61]
PTTG_05189	K01624	FBA, fbaA; fructose-bisphosphate aldolase, class II [EC:4.1.2.13]
PTTG_07572	K17497	PMM; phosphomannomutase [EC:5.4.2.8]
PTTG_03422	K00033	PGD, gnd, gntZ; 6-phosphogluconate dehydrogenase [EC:1.1.1.44 1.1.1.343]
PTTG_04265	K03522	fixB, etfA; electron transfer flavoprotein alpha subunit
PTTG_04566	K00972	UAP1; UDP-N-acetylglucosamine/UDP-N-acetylgalactosamine diphosphorylase [EC:2.7.7.23 2.7.7.83]
PTTG_08360	K00873	PK, pyk; pyruvate kinase [EC:2.7.1.40]
PTTG_01714	K09568	FKBP1; FK506-binding protein 1 [EC:5.2.1.8]
PSTG
PTTG_03025
PTTG_07306	K01834	PGAM, gpmA; 2,3-bisphosphoglycerate-dependent phosphoglycerate mutase [EC:5.4.2.11]
PTTG_08248	K01900	LSC2; succinyl-CoA synthetase beta subunit [EC:6.2.1.4 6.2.1.5]
PTTG_09038	K16066	ydfG; 3-hydroxy acid dehydrogenase / malonic semialdehyde reductase [EC:1.1.1.381 1.1.1.-]
PTTG_03445
PTTG_27324
PTTG_03594	K04371	ERK, MAPK1_3; mitogen-activated protein kinase 1/3 [EC:2.7.11.24]
PTTG_29605	K05605	HIBCH; 3-hydroxyisobutyryl-CoA hydrolase [EC:3.1.2.4]
PSTG_08642
PTTG_08772	K18107	GAAD; L-glyceraldehyde reductase [EC:1.1.1.372]
PTTG_05785	K00234	SDHA, SDH1; succinate dehydrogenase (ubiquinone) flavoprotein subunit [EC:1.3.5.1]
PTTG_00016	K01336	PRB1; cerevisin [EC:3.4.21.48 3.4.21.-]
PTTG_12239
PTTG_05453	K01915	glnA, GLUL; glutamine synthetase [EC:6.3.1.2]
PTTG_08909	K08794	CAMK1; calcium/calmodulin-dependent protein kinase I [EC:2.7.11.17]
PTTG_01684	K00161	PDHA, pdhA; pyruvate dehydrogenase E1 component subunit alpha [EC:1.2.4.1]
PTTG_03798	K03934	NDUFS1; NADH dehydrogenase (ubiquinone) Fe-S protein 1 [EC:7.1.1.2]
PTTG_06073	K00966	GMPP; mannose-1-phosphate guanylyltransferase [EC:2.7.7.13]
PTTG_03821	K01251	AHCY, ahcY; adenosylhomocysteinase [EC:3.13.2.1]
PTTG_04794	K02358	tuf, TUFM; elongation factor Tu
PTTG_06742	K01282	DAP2; dipeptidyl aminopeptidase B [EC:3.4.14.-]
PTTG_04303	K03768	PPIB, ppiB; peptidyl-prolyl cis-trans isomerase B (cyclophilin B) [EC:5.2.1.8]
PTTG_02168	K01835	pgm; phosphoglucomutase [EC:5.4.2.2]
PTTG_01152	K28214	UGM; UDP-galactopyranose mutase [EC:5.4.99.9]
PTTG_29181	K24034	SPE3-LYS9; spermidine synthase / saccharopine dehydrogenase (NADP+, L-glutamate-forming) [EC:2.5.1.16 1.5.1.10]
PTTG_02169	K01054	MGLL; acylglycerol lipase [EC:3.1.1.23]
PTTG_09428	K17818	ARD1; D-arabinitol dehydrogenase (NADP+) [EC:1.1.1.287]
PTTG_00389	K14753	RACK1; guanine nucleotide-binding protein subunit beta-2-like 1 protein
PTTG_05810	K02738	PSMB6; 20S proteasome subunit beta 1 [EC:3.4.25.1]
PTTG_01421
PTTG_29878	K00616	TALDO1, talB, talA; transaldolase [EC:2.2.1.2]
PTTG_06268	K04097	HPGDS; prostaglandin-H2 D-isomerase / glutathione transferase [EC:5.3.99.2 2.5.1.18]
PTTG_06466	K01637	ICL, aceA; isocitrate/methylisocitrate lyase [EC:4.1.3.1 4.1.3.30]
PTTG_06754	K03781	katE, CAT, catB, srpA; catalase [EC:1.11.1.6]
PTTG_03356	K01810	GPI, pgi; glucose-6-phosphate isomerase [EC:5.3.1.9]
PTTG_04108	K01679	E4.2.1.2B, fumC, FH; fumarate hydratase, class II [EC:4.2.1.2]
PGTG_17649	K00963	UGP2, galU, galF; UTP--glucose-1-phosphate uridylyltransferase [EC:2.7.7.9]
PTTG_05513	K03065	PSMC3, RPT5; 26S proteasome regulatory subunit T5
PTTG_07281	K09490	HSPA5, BIP; endoplasmic reticulum chaperone BiP [EC:3.6.4.10]
